# Supplementary material for: Characterizing Genotypes and Phenotypes Associated with Dysfunction of Channel-Encoding Genes in a Cohort of Patients with Intellectual Disability
Source: Arch Iran Med. 2022 Dec 1;25(12):788–97. doi: 10.34172/aim.2022.124 (PMC10685845; doi:10.34172/aim.2022.124)
Supplement: Supplementary file 2 — contains Tables S1.1 to S1.7. [file aim-25-788-s002.xlsx]

## Sheet: Table S1.1
Table S1.1 Phenotype and Genotype Data of 55 Cases with Disease-causing Variants in KCNJ10 gene
	Current Study			Nadella et al. (2019) (PMID: 31640787)							Zhang et al. (2019) (PMID:31781151)					Marta et al. (2018) (PMID: 29722015)					Severino et al. (2018) (PMID: 29666984)					Al Dhaibani et al. (2017) (PMID: 29191078)					Papavasiliou et al. (2017) (PMID: 28835827					Hasan et al. (2017) (PMID: 28747464)					Cross et al. (2013) (PMID:23924083)
Variation/Zygosity/ Inheritence/Function	NM_002241.4: c.755C>G (p.Pro252Arg)/Hom/AR/NA			c.A868G (p.T290A)/Hom/AR/LOF							NM_002241.4: c.601G > A (p.A201T) & c.626T > C (p.I209T)/ Compound het/AR/LOF					NM_002241: c.193C>T (p.R65C)/Hom/AR/NA					NM_002241.4: c.694insC (p.Asn232Glnfs*14)/Hom/AR/LOF		NM_002241.4: c.822delG (p.Gly275Valfs*7)/ Hom/AR/LOF			c.179T>C (p.I60T)/Hom/AR/LOF					NM_002241.4: c.193C > T (p.R65C) & c.297_354dup (p.F119GfsX25)/ Compound het/NA/NA					c.652C> T (p.L218F)/Het/AD/LOF					p.R65P/Hom/AR/NA					p.R297C/Hom/AR/NA	p.R65P/p.R199X; Compound het/AR/NA	p.F75L/Hom/AR/NA
Sex	M (IV:1)	M (IV:2)		F	F	M	M	M	F		F*		M*			M	F*	F	F		M		M			F		M	F*		M*					M*					F	M*	F*	F*	M	M	M	F	M
Age at last examination (yr.)	13	11		30	28	25	22	12	9		3		1 yr and 8 mo.			9 yr and 5 mo.	8 yr and 5 mo.	6 yr and 4 mo.	2 yr and 2 mo.		27		23			19		20	15		14					2					16 yr and 3 mo.	10 yr and 9 mo.	7 yr and 7 mo.	6 yr and 3 mo.	16	16 yr and 7 mo.	20 yr and 3 mo.	19 yr and 1 mo.	10 yr and 6 mo.
Nationality (parental relationship)	Iran (First cousin)			India (First cousin)							China (Non-consanguineous)					Latvia (Non-consanguineous)					Italy (First cousin)					United Arab Emirates (First cousin)					Greece (Non-consanguineous)					Saudi Arabia (Non-consanguineous)					Pakistan (consanguineous)					Iran	NA	Afro-Caribbean
Diagnosis	Syndromic ID			SeSAME syndrome							EAST/SeSAME-Like Syndrome					EAST/SeSAME syndrome					EAST syndrome					EAST syndrome					Ataxic cerebral palsy					NA					EAST syndrome
Age at onset	4 mo.	5 mo.		Early childhood	Early childhood	Early childhood	Early childhood	Early childhood	Early childhood		7 mo.		6 mo			7 mo.	4 mo.	3 mo.	4 mo.		3 mo.		3 mo.			4 mo.		5 mo.	3 mo.		3.5 mo.					3 mo.					5 mo.	4 mo.	4 mo.	4 mo.	4 mo.	2 mo.	2 mo.	3 mo.	6 mo.
Developmental delay (HP: 0001263)	+	+		+	+	+	+	+	+		+ (Fine motor)		+ (Fine motor)			+	+	+	+		+		+			+		-	+		+					+ (Profound)					+	+	+	+	+	+	+	+	+
Seizure (HP:0001250)	+	+		+ (GTCS)	+ (GTCS)	+ (GTCS)	+ (GTCS)	+ (GTCS)	+ (GTCS)		+ (GTCS )		+ (GTCS )			+ (Shallow breathing, limb jerking)	+ (Upward gaze, smacking lips, tonic-clonic jerking)	+ (Clonic limb jerking, upward gaze)	+ (Head turn, dystonic hand posture, clonic jerking of the body)		+ (GTCS )		+ (GTCS )			+ (GTCS)		+ (GTCS)	+ (afebrile focal)		+ (Generalized)					+ (GTCS)					+ (GTCS)	+ (GTCS)	+ (GTCS)	+ (GTCS)	+ (GTCS)	+ (GTCS)	+ (GTCS)	+ (GTCS)	+ (GTCS)
Ataxia (HP: 0001251)	NA	NA		+ (dysdiadochokinesia)	+ (dysdiadochokinesia)	+ (dysdiadochokinesia)	+ (dysdiadochokinesia)	+ (dysdiadochokinesia)	+ (dysdiadochokinesia)		NA		NA			+	+	+	-		+		+			+ (Dysmetria, Dysdiadochokinesia)		+ (Dysmetria, Dysdiadochokinesia)	+ (dysdiadochokinesia)		+ (Dysdiadochokinesia, Dysmetria)					+					+	+ (Dysdiadochokinesia, Dysmetria)	+ (Dysdiadochokinesia, Dysmetria)	+ (Dysdiadochokinesia, Dysmetria)	+ (Dysdiadochokinesia, Dysmetria)	+ (Dysdiadochokinesia)	+ (Dysdiadochokinesia)	+ (Dysdiadochokinesia, Dysmetria)	+ (Dysmetria)
Nystagmus (HP: 0000639)	NA	NA		+ (Upgaze)	-	-	+ (Horizontal gaze evoked)	-	-		NA		NA			NA	NA	NA	NA		-		NA			-		-	+ (Lateral gaze)		+					NA					NA	-	-	-	NA	NA	NA	NA	NA
Incoordination (HP: 0002311)	NA	NA		+	+	+	+	+	+		NA		NA			NA	NA	NA	NA		NA		NA			NA		NA	NA		NA					NA					NA	NA	NA	NA	NA	NA	NA	NA	NA
Hypertonia (HP :0001276)	NA	NA		+ (spastic)	+ (spastic)	+ (spastic)	+ (spastic)	+ (spastic)	+ (spastic)		NA		NA			NA	NA	NA	NA		NA		NA			NA		NA	+ (Mild)		+ (spastic)					NA					NA	NA	NA	NA	NA	NA	NA	NA	NA
Hyperreflexia (HP:0001347)	NA	NA		+ (Brisk)	+ (Brisk)	+ (Brisk)	+ (Brisk)	+ (Brisk)	+ (Brisk)		NA		NA			NA	NA	NA	NA		NA		+ (Brisk)			+ (Brisk)		+ (Brisk, Ankle clonus, No Jaw hyperreflexia)	+ (Brisk)		+ (Brisk)					NA					+ (Brisk)	-	+ (Brisk, Ankle clonus)	-	+ (Brisk, Ankle clonus)	+ (Brisk)	-	+ (Brisk)	-
Behavioral abnormality (HP:0000708)	+ (Drooling, and easily overstimulated)	+ (Drooling, and easily overstimulated)		+ (Irritability, No Stereotypy, Psychosis, No Hyperactivity)	+ (Irritability, No Stereotypy, No Psychosis, No Hyperactivity)	+ (Irritability, Stereotypy, No Psychosis, Hyperactivity)	+ (Irritability, No Stereotypy, No Psychosis, No Hyperactivity)	+ (Irritability, Stereotypy, No Psychosis, Hyperactivity)	+ (Irritability, No Stereotypy, No Psychosis, Hyperactivity)		-		-			+ (Psychosis, No Psychomotor retardation, hugging strangers, Aggressive behavior)	- (No Psychomotor retardation)	+ (Psychomotor retardation, banana cravings)	- (No Psychomotor retardation)		+ (Irritability, Salt craving)		NA			NA		NA	NA		NA					NA					+ (Irritability)	NA	-	NA	NA	NA	NA	NA	NA
Speech disorder (HP: 0002167)	NA	NA		+	+	+	+	+	+		-		-			NA	NA	+	+		+ (Dysarthria, rhinolalia)		+ (Dysarthria)			+ (Slurred)		+ (Slurred, Dysarthria)	+ (Slurred, Dysarthria)		NA					NA					NA	+ (Slurred)	+ (Slurred, Dysarthria)	+ (Slurred)	+ (Slurred)	+ (Slurred)	+ (Dysarthria)	NA	+
Gait disturbance (HP:0001288)	NA	NA		+ (Inablity to walk)	+ (Inablity to walk)	+ (Inablity to walk)	+ (Inablity to walk)	+ (Walks with support)	+ (Walks with support)		NA		NA			-	-	+ (Walks with support)	+ (Walks with support)		+ (Walks with support)		+ (wide-based)			NA		+	+ (wide-based)		+ (wide-based, Difficulty walking)					NA					+ (wide-based)	+ (wide-based, Walks with support	NA	+ (wide-based)	+ (Difficulty walking)	+ (Wide-based, Difficulty walking)	+ (Walks with support)	+	NA
Sensorineural hearing loss (Type); (HP:0000407)	NA	NA		+ (Mild)	+ (Mild)	+ (Severe)	+ (Severe)	+ (Moderate)	+ (Moderate)		-		-			+ (Mild)	+ (Mild)	+ (Mild)	+ (Mild)		+		-			-		-	-		+					-					+	NA	+ (mild to moderate)	+	+	+	+	+ (mild to moderate)	+
Intellectual disability (Type) (HP:0001249)	+ (Severe)	+ (Severe)		NA	NA	NA	NA	+ (Profound)	+ (Profound)		-		-			+ (Borderline)	+ (Borderline)	-	-		+ (Moderate)		NA			+ (Borderline)		-	+ (Borderline)		+ (Mild)					NA					-	-	-	+	-	-	-	-	-
Facial dysmorphism (HP:0001999)	+ (long face, open and large mouth)	+ (long face, open and large mouth)		+ (prominent supraorbital ridges, thick eyebrows, deep-set eyes, epicanthal fold, low set ears, prominent antihelix, prominent nasal tip, and thick lips)	+ (prominent supraorbital ridges, thick eyebrows, deep-set eyes, epicanthal fold, low set ears, prominent antihelix, prominent nasal tip, and thick lips)	+ (prominent supraorbital ridges, thick eyebrows, deep-set eyes, epicanthal fold, low set ears, prominent antihelix, prominent nasal tip, and thick lips)	+ (prominent supraorbital ridges, thick eyebrows, deep-set eyes, epicanthal fold, low set ears, prominent antihelix, prominent nasal tip, and thick lips)	+ (prominent supraorbital ridges, thick eyebrows, deep-set eyes, epicanthal fold, low set ears, prominent antihelix, prominent nasal tip, and thick lips)	+ (prominent supraorbital ridges, thick eyebrows, deep-set eyes, epicanthal fold, low set ears, prominent antihelix, prominent nasal tip, and thick lips)		NA		NA			NA	NA	NA	NA		NA		NA			NA		NA	NA		NA					-					NA	NA	NA	NA	NA	NA	NA	NA	NA
Pyramidal signs (HP:0007256)	NA	NA		+ (Babinski sign)	+ (Babinski sign)	+ (Babinski sign)	+ (Babinski sign)	+ (Babinski sign)	+ (Babinski sign)		NA		NA			NA	NA	NA	NA		+		+ (Babinski sign)			+ (Hoffmann sign)		+ (Hoffmann sign)	NA		+ (Babinski sign)					NA					NA	NA	NA	NA	NA	NA	NA	NA	NA
Abnormal blood ion concentration ( HP:0003111)	NA	NA		-	-	-	-	-	-		-		-			+	+	+	+		+		+			NA		NA	NA		NA					+					+	+	+	+	NA	+	+	+	+
Urinary electrolyte imbalance (HP:0012591)	NA	NA		-	-	-	-	-	-		NA		NA			NA	NA	NA	+		+		+			-		-	-		-					NA					+	+	+	+	+	+	+	+	+
Involuntary movements (HP:0004305)	NA	NA		+ (Tremor)	+ (Tremor)	+ (Tremor)	+ (Tremor)	+ (Tremor)	+ (Tremor)		NA		NA			NA	+ (Tremor)	+ (Tremor)	NA		+ (Tremor)		+ (Tremor, Myoclonus)			-		NA	NA		-					NA					+ (Tremor)	+ (Tremor)	+ (Titubation)	+ (Titubation)	+ (Tremor)	+ (Tremor)	NA	+ (Tremor)	+ (Tremor)
EEG abnormality (HP:0002353)	NA	NA		+ (generalized seizure discharges)	+ (generalized seizure discharges)	+ (generalized seizure discharges)	+ (generalized seizure discharges)	+ (generalized seizure discharges)	+ (generalized seizure discharges)		+ (a slow wave starting from the left temporo-occipital region)		+ (a slow wave starting from the left temporo-occipital region)			+ (Nonspecific findings with some background slowing and bilateral asymmetric temporal, central or frontal spikes or spike waves and some regional slow waves)					+ (prominent sharp and slow waves on the left hemisphere on a slowed background activity)		+ (diffuse theta slowing (6–7 Hz) and focal high-voltage delta activity over the left parietaltemporal area)			+ (right parieto-occipital sharp waves with seizures emanating from right fronto-temporal channels)		-	-		+ (slow background rhythms and no epileptiform activity)					+ (slow delta activity intermixed with multifocal epileptic discharges)					+ (spikes and sharp waves localizing to the vertex)	NA	NA	NA	+ (waves of low amplitude and low frequency)	NA	NA	NA	NA
Renal medullary pyramid hypoplasia (HP:0025362)	NA	NA		NA	NA	NA	NA	NA	NA		NA		NA			+	-	+	-		NA		NA			NA		NA	NA		-					NA					NA	NA	NA	NA	NA	NA	NA	NA	NA
Hypotonia (HP:0001252)	+	+		NA	NA	NA	NA	NA	NA		NA		NA			+	+	NA	NA		+		NA			NA		NA	NA		NA					+					NA	NA	NA	NA	NA	NA	NA	NA	NA
Low body weight (<-3SD) (HP:0004325); Weight in kg)	NA	NA		NA	NA	NA	NA	NA	NA		NA		NA			NA	NA	NA	NA		NA		NA			NA		NA	+		NA					+ (5.6, 8 SD, FTT)					+ (FTT)	+ (FTT)	NA	NA	NA	NA	NA	NA	NA
Positive Romberg sign (HP:0002403)	NA	NA		NA	NA	NA	NA	NA	NA		NA		NA			NA	NA	NA	NA		NA		NA			+		NA	NA		-					NA					NA	NA	NA	NA	NA	NA	NA	NA	NA
Proximal tubulopathy (HP:0000114)	NA	NA		NA	NA	NA	NA	NA	NA		NA		NA			NA	NA	NA	NA		+		+			NA		NA	NA		+					NA					+	+	+	+	+	+	+	+	+
Short stature (≤-2SD); (HP:0004322) (Height in cm)	NA	NA		NA	NA	NA	NA	NA	NA		NA		NA			NA	NA	NA	NA		NA		NA			NA		NA	NA		NA					+ (69, -5 SD)					NA	NA	NA	NA	NA	NA	NA	NA	NA
Microcephaly (≤-2SD); (HP:0000252) (Head circumference in cm)	NA	NA		NA	NA	NA	NA	NA	NA		NA		NA			NA	NA	NA	NA		NA		NA			NA		NA	NA		NA					+ (39.5, -6.5 SD)					NA	NA	NA	NA	NA	NA	NA	NA	NA
Dystonia (HP:0001332)	NA	NA		NA	NA	NA	NA	NA	NA		NA		NA			NA	NA	NA	NA		+		+			NA		+	NA		NA					NA					+ (Craniofacial)	NA	NA	NA	+	NA	+	+	NA
Headache (HP:0002315)	NA	NA		NA	NA	NA	NA	NA	NA		NA		NA			NA	NA	NA	NA		+		NA			NA		NA	NA		NA					NA					NA	NA	NA	NA	NA	NA	NA	NA	NA
Abdominal symptom (HP:0011458)	NA	NA		NA	NA	NA	NA	NA	NA		NA		NA			NA	NA	NA	NA		+ (Constipation )		NA			NA		NA	NA		NA					NA					+ (Poor feeding, constipation)	NA	NA	NA	NA	NA	NA	NA	NA
Alopecia (HP:0001596)	NA	NA		NA	NA	NA	NA	NA	NA		NA		NA			NA	NA	NA	NA		+		NA			NA		NA	NA		NA					NA					NA	NA	NA	NA	NA	NA	NA	NA	NA
Flexion contracture (HP:0001371)	NA	NA		NA	NA	NA	NA	NA	NA		NA		NA			NA	NA	NA	NA		+		NA			NA		NA	NA		NA					NA					NA	NA	NA	NA	NA	NA	NA	NA	NA
Abnormal foot morphology (HP:0001760)	NA	NA		NA	NA	NA	NA	NA	NA		NA		NA			NA	NA	NA	NA		+ (Pes cavus )		+ (Pes cavus )			NA		NA	NA		NA					NA					NA	NA	- (No Pes cavus)	NA	NA	NA	NA	NA	NA
Abnormality of the curvature of the vertebral column (HP:0010674)	NA	NA		NA	NA	NA	NA	NA	NA		NA		NA			NA	NA	NA	NA		NA		NA			NA		NA	NA		NA					NA					NA	NA	- (No Scoliosis )	NA	NA	NA	NA	+ (Scoliosis)	NA
Bradykinesia (HP:0002067)	NA	NA		+ (Enlarged)	-	-	-	-	-		-		-			-	-	-	-		NA		NA			NA		NA	-		+					+					NA	-	-	-	NA	NA	NA	+	NA
Polyuria (HP:0000103)	NA	NA		NA	NA	NA	NA	NA	NA		NA		NA			NA	NA	NA	NA		NA		NA			NA		NA	NA		NA					NA					NA	NA	NA	NA	NA	NA	NA	NA	NA
Thrombocytosis (HP:0001894)	NA	NA		NA	NA	NA	NA	NA	NA		NA		NA			NA	NA	NA	NA		NA		NA			NA		NA	NA		NA					NA					NA	NA	NA	NA	NA	NA	NA	NA	NA
Thin corpus callosum (HP:0033725)	NA	NA		+	-	-	-	-	-		-		-			-	-	-	-		+ (Mild)		+ (Mild)			+		+	-		+					+					+	-	-	-	+	+	+	+	+
Anomaly of the basal ganglia (HP:0002134)	NA	NA		NA	NA	NA	NA	NA	NA		NA		NA			NA	NA	NA	NA		NA		NA			NA		NA	NA		NA					NA					+	NA	NA	NA	+	+	+	NA	NA
Cerebellar atrophy HP:0001272	NA	NA		NA	NA	NA	NA	NA	NA		NA		NA			NA	NA	NA	NA		NA		NA			NA		NA	NA		NA					NA					+	NA	NA	NA	+	+	NA	+	+
Hypoplasia of the pons (HP:0012110)	NA	NA		NA	NA	NA	NA	NA	NA		NA		NA			+	-	+	+		NA		NA			NA		NA	NA		NA					NA					NA	-	-	-	NA	NA	NA	NA	NA
Abnormality of the dentate nucleus (HP:0100321)	NA	NA		NA	NA	NA	NA	NA	NA		NA		NA			NA	NA	NA	NA		+		+			+		NA	NA		NA					NA					NA	NA	NA	NA	NA	NA	NA	NA	NA
Dilation of lateral ventricles (HP:0006956)	NA	NA		NA	NA	NA	NA	NA	NA		NA		NA			NA	NA	NA	NA		NA		NA			+		NA	NA		NA					NA					NA	NA	NA	NA	NA	NA	NA	NA	NA
Aplasia/Hypoplasia of the brainstem (HP:0007362)	NA	NA		NA	NA	NA	NA	NA	NA		NA		NA			NA	NA	NA	NA		NA		NA			NA		+	NA		NA					NA					NA	NA	NA	NA	NA	NA	NA	NA	NA
Cervical spinal cord atrophy (HP:0010873)	NA	NA		NA	NA	NA	NA	NA	NA		NA		NA			NA	NA	NA	NA		NA		NA			NA		NA	NA		NA					NA					NA	NA	NA	NA	NA	NA	NA	NA	NA
Perivascular spaces (HP:0012520)	NA	NA		NA	NA	NA	NA	NA	NA		NA		NA			NA	NA	NA	NA		NA		NA			NA		NA	NA		NA					NA					NA	NA	NA	NA	NA	NA	NA	NA	NA
Arachnoid cyst (HP:0100702)	NA	NA		NA	NA	NA	NA	NA	NA		NA		NA			NA	NA	NA	NA		NA		NA			NA		NA	NA		NA					NA					NA	NA	NA	NA	NA	NA	NA	NA	NA

## Sheet: Table S1.2
Table S1.2 Phenotype and Genotype Data of 31 Cases with Disease-causing Variants in KCNQ3 gene
	Current Study		Miyake et al. (2020) (PMID: 33037390)					Sands et al. (2019) (PMID: 31177578)												Yamamoto et al. (2019) (PMID: 31171384)					Trinh et al. (2019) (PMID: 31238879)					Lauritano et al. (2019) (PMID: 31440727)					Kothur et al. (2018) (PMID: 29852413)					Ambrosino et al. (2018) (PMID: 29383681)					Ahmed et al. (2017) (PMID: 28135719)
Variation/Zygosity/ Inheritence/Function	NM_004519.3: c.688C>T (p.Arg230Cys)/ Het/AD/NA		NM_004519: c.1657G>A (p.Gly553Arg)/Het/DN & paternal/NA					c.689G>A(p.R230H)/Het/DN/GOF	c.688C>A ( p.R230S)/Het/DN/GOF	c.689G>A(p.R230H)/Het/DN/GOF	c.688C>T ( p.R230C)/Het/DN/GOF			c.689G>A(p.R230H)/ Het/DN/GOF	c.688C>T ( p.R230C)/Het/DN/GOF		c.680G>A ( p.R227Q)/Het/DN/GOF			p.R230L/Het/DN/NA					NM_004519.3: c.688C>T ( p.R230C)/Het/DN/NA					NM_004519.3:c.1599dup (p.Phe534Ilefs*15)/Homo/AR/LOF					NM_004519.3: c.1220_1221delCT (p. Ser407Phefs*27)/Hom/AR/NA					p.Val359Leu & p.Asp542Asn/ Compound het/AR/LOF					c.688C>A (p.R230S)/Het/DN/NA		c.680G>A ( p.R227Q)/Het/DN/NA
Sex	F* (IV:1)		M*		M*			M*	M	M	F*	F	M*	M*	M*	M	F*	F*		NA					M		M			F*					M		M	M		F*					F		M
Age at last examination (yr.)	3		NA		NA			4	23	5	20	4	11	5	21	8	9	18		NA					NA		NA			9					12		6	4		7					Ireland
Nationality (parental relationship)	Iran (First cousin)		Iran (Non-consanguineous)					NA												Japan					Turkey		Kuwait			Morocco (First cousin)					Lebanon (consanguineous)					Italy (Non-consanguineous)					NA		NA
Diagnosis	Global developmental delay		Intellectual disability					Neurodevelopmental disability												Neurodevelopmental disorders					NA		NA			non‐syndromic intellectual disability					Epileptic encephalopathy					Epileptic encephalopathy					Developmental disorders
Age at onset	4mo.		NA		NA			NA	NA	NA	NA	NA	NA	NA	NA	NA	NA	NA		NA					NA		NA			2 d.					7 d.		7 d.	1 d.		1 d.					NA		NA
Intellectual disability (Type) (HP:0001249)	+ (Severe)		+ (Moderate)		+ (Mild)			+	+	+	+ (Modertae)	+	+	+	+ (Severe)	+	+	+		+ (Mild)					+		+			+ (Moderate)					+ (Mild)		NA	+ (Severe)		+ (Severe)					+ (Severe)		+ (Severe)
Developmental delay (HP: 0001263)	+		+ (Mild)		+ (Mild)			+	+	+	+	+	+	+	+	+	+	+		NA					+		+			+					+		-	+ (Severe)		+					+		+
Abdominal symptom (HP:0011458)	NA		+ (Feeding difficulties)		-			NA	NA	NA	NA	NA	NA	NA	NA	NA	NA	NA		NA					NA		NA			NA					NA		NA	NA		NA					NA		NA
Speech disorder (HP: 0002167)	NA		+		+			+	+ (Absent)	+ (Absent)	+	+	+ (Absent)	+	+ (Absent)	+ (Absent)	+	+ (dysarthria)		NA					+		+			+					+		NA	+ (Absent)		+ (Absent)					+		NA
Gait disturbance (HP:0001288)	+		+ (wide-based)		-			+	+	+	NA	NA	NA	+	NA	NA	NA	NA		NA					NA		NA			NA					NA		NA	NA		NA					NA		NA
Microcephaly (≤-2SD); (HP:0000252) (Head circumference in cm)	NA		+ (33)		+ (32.5)			NA	NA	NA	NA	NA	NA	NA	NA	NA	NA	NA		NA					NA		NA			-					NA		NA	NA		NA					+		NA
Seizure (HP: HP:0001250)	+		-		-			-	-	-	+ (GTCS)	-	+ (GTCS)	-	-	-	-	-		+					+		+			+					+ (Focal)		+	+		+					+		NA
Hypotonia (HP:0001252)	NA		-		-			+	+	+	NA	+	NA	+	NA	+	+	NA		NA					+		+			+					+					NA					NA		NA
Strabismus (HP:0000486)	+		NA		NA			+ (Esotropia)	NA	+ (Exotropia)	+ (Exotropia)	+	+	+	+ (Esotropia)	NA	NA	NA		NA					+		+			+					NA		NA	NA		+					+		NA
Inflammatory abnormality of the skin (HP:0011123)	NA		NA		NA			NA	NA	NA	NA	NA	NA	NA	NA	NA	NA	NA		NA					+ (Eczema)		+ (Eczema)			NA					NA		NA	NA		NA					NA		NA
Hypertonia (HP :0001276)	NA		NA		NA			NA	NA	NA	NA	NA	NA	NA	NA	NA	NA	NA		NA					+ (spastic)		+ (spastic)			NA					NA		NA	NA		+ (Spastic tetraparesis)					NA		NA
Abnormal foot morphology (HP:0001760)	NA		NA		NA			NA	NA	NA	NA	NA	NA	NA	NA	NA	NA	NA		NA					+ (Talipes equinovarus, Pes planus )		+ (Talipes equinovarus, Pes planus )			NA					NA		NA	NA		NA					NA		NA
Short stature (≤-2SD); (HP:0004322) (Height in cm)	NA		+ (46, −3 SD)		+ (47, −2 SD)			NA	NA	NA	NA	NA	NA	NA	NA	NA	NA	NA		NA					+		+			-					NA		NA	NA		NA					NA		NA
Behavioral abnormality (HP:0000708)	+ (Autistic)		+ (Sleep disturbance)		-			+ (Autistic, Echolalia, Aggressive, Stereotypy, Poor eye contact)	+ (Autistic)	+ (Aggressive, Stereotypy, poor eye contact)	+ (Aggressive, Stereotypy)	+ (poor eye contact)	+ (Autistic, Aggressive, Self-injurious )	+ (Autistic)	+ (Autistic)	+ (Autistic, Aggressive, Anxiety)	+ (Stereotypy, Echolalia)	+ (Echolalia, Stereotypy)		NA					NA		NA			-					+		NA	NA		NA					+ (Stereotypy)		+ (Stereotypy)
Facial dysmorphism (HP:0001999)	-		+ (Retrognathia, Narrow face, Thick lower lip vermilion)		+ ( Narrow face)			NA	NA	NA	NA	NA	NA	NA	NA	NA	NA	NA		NA					+		+			NA					NA		NA	NA		NA					NA		NA
Sensorineural hearing loss (Type); (HP:0000407)	-		NA		NA			NA	NA	NA	NA	NA	NA	NA	NA	NA	NA	NA		NA					NA		NA			NA					NA		NA	NA		NA					NA		NA
Nystagmus (HP:0000639)	NA		NA		NA			NA	NA	NA	NA	NA	NA	NA	NA	NA	NA	NA		NA					NA		NA			NA					NA		NA	NA		NA					NA		NA
Cerebral visual impairment (HP:0100704)	NA		NA		NA			NA	NA	NA	+	NA	NA	NA	NA	NA	NA	NA		NA					NA		NA			NA					NA		NA	NA		NA					NA		NA
Brachycephaly (HP:0000248)	NA		-		-			NA	NA	NA	NA	NA	NA	NA	NA	NA	NA	NA		NA					NA		NA			NA					NA		NA	NA		NA					NA		NA
Ataxia (HP: 0001251)	NA		-		-			+	+	+	NA	NA	NA	+	NA	NA	NA	NA		NA					NA		NA			NA					NA		NA	NA		NA					NA		NA
Involuntary movements (HP:0004305)	NA		- (No Tremor)		- (No Tremor)			NA	NA	NA	NA	NA	NA	NA	NA	NA	NA	NA		NA					NA		NA			NA					NA		NA	NA		NA					NA		NA
Hyperreflexia (HP:0001347)	NA		-		-			NA	NA	NA	NA	NA	NA	NA	NA	NA	NA	NA		NA					NA		NA			NA					NA		NA	NA		+					NA		NA
Incoordination (HP: 0002311)	NA		-		-			NA	NA	NA	NA	NA	NA	NA	NA	NA	NA	NA		NA					NA		NA			NA					NA		NA	NA		NA					NA		NA
Low body weight (<-3SD) (HP:0004325); Weight in kg)	NA		+ (2.630, −3 SD)		+ (2.840, −2 SD)			NA	NA	NA	NA	NA	NA	NA	NA	NA	NA	NA		NA					+ (FTT)		+ (FTT)			-					NA		NA	NA		NA					NA		NA
EEG abnormality (HP:0002353)	+		+ (Mild slowing)		-			+	+	+	-	+	+	-	+	+	+	-		NA					NA		NA			+ (central and temporal slow waves prevailing on the right side)					NA		-	+ (multifocal spike and wave discharges with abnormal slow background)		+ ( Diffused altered organization of the background activity, with multifocal epileptiform abnormalities)					NA		NA
Pectus excavatum (HP:0000767)	NA		NA		NA			NA	NA	NA	NA	NA	NA	NA	NA	NA	NA	NA		NA					+		+			NA					NA		NA	NA		NA					NA		NA
Developmental regression (HP:0002376)	NA		NA		NA			NA	NA	NA	NA	NA	NA	NA	NA	NA	NA	NA		NA					+		+			NA					NA		NA	NA		NA					NA		NA
Abnormal palate morphology (HP:0000174)	NA		NA		NA			NA	NA	NA	NA	NA	NA	NA	NA	NA	NA	NA		NA					+		+			NA					NA		NA	NA		NA					NA		NA
Abnormality of the respiratory system (HP:0002086)	NA		NA		NA			NA	NA	NA	NA	NA	NA	NA	NA	NA	NA	NA		NA					NA		NA			+ (Cyanosis)					NA		NA	NA		NA					NA		NA
Visual impairment (HP:0000505)	NA		NA		NA			NA	NA	NA	NA	NA	NA	NA	NA	NA	NA	NA		NA					NA		NA			NA					NA		NA	NA		+					NA		NA
Aplasia/Hypoplasia of the corpus callosum (HP:0007370)	-		-		-			-	+	NA	-	NA	-	-	-	NA	-	-		NA					NA		NA			-					NA		NA	NA		-					NA		NA
Aplasia/Hypoplasia of the cerebellum (HP:0007360)	-		-		-			-	+	NA	-	NA	-	-	-	NA	-	-		NA					NA		NA			-					NA		NA	NA		-					NA		NA
Periventricular white matter abnormalities (HP:0002518)	-		-		-			-	NA	+ (Hyperdensities)	-	NA	-	-	-	NA	-	-		NA					NA		NA			-					NA		NA	+ (Hyperdensities)		-					NA		NA
[truncated: 7 more columns]

## Sheet: Table S1.3
Table S1.3 Phenotype and Genotype Data of 16 Cases with Disease-causing Variants in CACNA1C gene
	Current Study (PMID: 29302074)				Hermida et al. (2021) (PMID: 33524520)					Bozarth et al. (2018) (PMID: 30513141)					Kosaki et al. (2018) (PMID: 29736926)					Walsh et al. (2018) (PMID: 28371864)						Gillis et al. (2012) (PMID: 22106044)					Splawski et al. (2005) (PMID: 15863612)
Variation/Zygosity/ Inheritence/Function	NM_199460: c.1382C>A (p. Pro 461His )/Hom/AR/NA				c.1204G > A (p.Gly402Ser)/Het/DN/NA					NM_000719.6: c.4087G>A (p.V1363M)/ Het/DN/LOF		NM_000719.6: c.3717+1_3717+2insA/Het/AD&NA/NA			NM_199460.3: c.3070A>G (p.Arg1024Gly)/Het/DN/NA					NM_001167625.1: c.1216G>A (p.Gly406Arg)/Het/DN/NA						c.4418C>G (p.Ala1473Gly)/Het/DN/NA					G1216A (p.G406R)/Het/DN/GOF		G1204A (p.G402S)/Het/DN/GOF
Sex	M (IV:1)	M (IV:2)	F (IV:3)		M					F*		F	M		F					F	M	F	M	M		M					F		M
Age at last examination (yr.)	15	13	14		NA					1		9 mo.	NA		5					NA	NA	NA	NA	NA		4					6		21
Nationality (parental relationship)	Iran (First cousin)				Maghreb (Non-consanguineous)					(Non-consanguineous)		(Non-consanguineous)	NA		Japan (Non-consanguineous)					United Kingdom						Caucasian (Non-consanguineous)					Caucasian (Non-consanguineous)
Diagnosis	Non-syndromic Intellectual disability				Timothy syndrome, type 2					Epileptic encephalopathy		Cardiac anomalies and cardiomyopathy			Timothy syndrome					Timothy syndrome						Timothy syndrome					Timothy syndrome, type 2
Age at onset	3 mo.	4 mo.	6 mo.		2 yr and 8 mo.					5 h.		NA	NA		1 d.					1 d.	1 d.	1 yr.	1 wk.	1 d.		NA					25 weeks gestation		NA
Seizure (HP: HP:0001250)	-	-	-		NA					+		NA	+ (GTCS)		+ (Afebrile tonic)					+	+	-	-	-		+					+		NA
Cardiac anomaly(HP:0001627)	-	-	-		+ (Cardiomyopathy, No abnormal morphology)					NA		+ (Abnormal morphology, Cardiomyopathy, Heart murmur, TOF, LVNC, Heart failure)	+ (Abnormal morphology, VSD, Aortic valve stenosis )		+ (Abnormal morphology, Cardiomyopathy, Tachycardia)					+ (Abnormal morphology, Cardiomyopathy, PDA, Bradycardia)	+ (Abnormal morphology, Cardiomyopathy, PDA, VSD)	+ (Cardiomyopathy, PDA)	NA	+ (VSD)		+ (PDA, PFO, Cardiomyopathy, tachycardia)					+ (Abnormal morphology, Cardiomyopathy, arrhythmia, PDA)		+ (Abnormal morphology, Cardiomyopathy, arrhythmia)
Abnormal EKG (HP:0003115)	-	-	-		+ (Incomplete right bundle branch block)					NA		NA	NA		-					+ (Marked prolongation of the QT interval)	+ (Prolongation of the QT interval)	NA	+ (persistent QTc prolongation of up to 554ms)	+ (A long QTc interval)		+ (Rightward QRS axis deviation, incomplete right bundle branch block, and striking QT interval prolongation)					+ (Extreme prolongation of the QT interval)		+ (Extreme prolongation of the QT interval)
Intellectual disability (Type) (HP:0001249)	+ (Moderate)	+ (Moderate)	+ (Moderate)		NA					NA		NA	+		+					NA	NA	+ (mild)	NA	NA		NA					+ (Severe)		+ (Severe)
Developmental delay (HP: 0001263)	NA	NA	NA		+					+		+	NA		+					NA	NA	NA	+	+		+ (Profound)					+		-
Facial dysmorphism (HP:0001999)	NA	NA	NA		-					+ (micrognathia, downturned corners of mouth, flared nares, frontal bossing,bilaterally inverted nipples, and very scant hair)		+ (low-set posteriorly rotated ears, prominent eyes with shallow orbits, flat nasal bridge, thin vermillion upper lip, round face, and cupping of superior helices)	+ (low-set ears, thin vermillion border of the upper lip, premaxillary underdevelopment, and a round face)		+ (Round face, frontal bossing, low set ears, a depressed nasal bridge, a thin upper lip, narrow mouth, and thin scalp hair)					NA	NA	NA	+ (Bilateral epicanthic folds)	+ (Bilateral epicanthic folds)		+ (Myopathic facies, downslanting palpebral fissures, fair and sparse scalp hair, high forehead and frontal bossing, deep-set eyes, and fleshy and low-set ears, small mouth with downturned corners, Thin lips, micrognathia, short neck)					+ (Flat/depressed nasal bridge, Protruding forehead, thin upper lip, and protruding tongue)		+ (Flat nasal bridge, Protruding forehead)
Hypotonia (HP:0001252)	NA	NA	NA		NA					+ (Profound)		+ (Mild)	NA		NA					NA	NA	NA	NA	NA		NA					+ (Truncal)		-
Abnormality of the respiratory system (HP:0002086)	NA	NA	NA		NA					+ (Stridor, Laryngomalacia)		NA	NA		+ (Dyspnea, Pulmonary hypertension, Cyanosis)					+ (Pulmonary atresia)	NA	NA	NA	+ (Cyanosis, Pulmonary atresia)		NA					+ (Bronchitis, cyanosis, apnea)		+ (Bronchitis, Asthma)
Abnormal digit morphology (HP:0011297)	NA	NA	NA		- (No syndactyly)					+ (Syndactyly, Camptodactyly)		+ (Syndactyly)	NA		+ (Syndactyly)					+ (Syndactyly)	+ (Syndactyly)	+ (Syndactyly)	-	-		+ (Syndactyly)					-		-
Abnormality of esophagus physiology (HP:0025270)	NA	NA	NA		NA					+ (Gastroesophageal reflux, Dysphagia)		NA	NA		NA					NA	NA	NA	NA	NA		NA					+ (Gastroesophageal reflux)		NA
Abdominal symptom (HP:0011458)	NA	NA	NA		NA					+ (constipation)		NA	NA		NA					NA	NA	NA	NA	NA		NA					+ (Bloody stool, Constipation)		NA
Abnormality of the anus (HP:0004378)	NA	NA	NA		NA					+ (Stenosis)		NA	NA		NA					NA	NA	NA	NA	NA		NA					NA		NA
Behavioral abnormality (HP:0000708)	NA	NA	NA		- (No Autistic)					+ (Sleep disturbance )		NA	+ (ADHD)		NA					NA	NA	NA	NA	NA		NA					+ (Sleep disturbance)		+ (Sleep disturbance, depression, obsessive-compulsive)
Hernia (HP:0100790)	NA	NA	NA		NA					NA		NA	NA		NA					+ (Inguinal)	NA	NA	+ (Inguinal)	+ (Inguinal)		NA					NA		NA
Short stature (≤-2SD); (HP:0004322) (Height in cm)	NA	NA	NA		NA					NA		NA	NA		NA					NA	NA	NA	NA	+		NA					NA		NA
Low body weight (<-3SD) (HP:0004325)	NA	NA	NA		NA					NA		NA	NA		NA					NA	NA	NA	NA	+ (FTT)		NA					NA		NA
Cerebral visual impairment (HP:0100704)	NA	NA	NA		NA					NA		NA	NA		NA					NA	NA	NA	NA	NA		+					NA		NA
Hyperreflexia (HP:0001347)	NA	NA	NA		NA					NA		NA	NA		NA					NA	NA	NA	NA	NA		+ (Brisk, Clonus)					NA		NA
Skeletal myopathy (HP:0003756)	NA	NA	NA		NA					NA		NA	NA		NA					NA	NA	NA	NA	NA		NA					+ (Nemaline rod)		-
Inflammatory abnormality of the skin (HP:0011123)	NA	NA	NA		NA					NA		NA	NA		NA					NA	NA	NA	NA	NA		NA					+ (Rash)		NA
Abnormality of dental structure (HP:0011061)	NA	NA	NA		-					NA		NA	NA		NA					NA	NA	NA	NA	NA		NA					+ (Carious teeth, Enamel abnormality)		-
Speech disorder (HP: 0002167)	NA	NA	NA		NA					NA		NA	NA		NA					NA	NA	NA	NA	NA		NA					NA		NA
Abnormal foot morphology (HP:0001760)	NA	NA	NA		NA					+ (Talipes equinovarus)		NA	NA		+ (Pes planus)					NA	NA	NA	NA	NA		+ (Pes planus, Planovalgus)					NA		NA
Aplasia/Hypoplasia of the optic nerve (HP:0008058)	NA	NA	NA		NA					+ (Hypoplasia)		NA	NA		NA					NA	NA	NA	NA	NA		NA					NA		NA
EEG abnormality (HP:0002353)	NA	NA	NA		NA					+ (Intermittent diffuse fast activity alternated with diffuse slowing with high voltage occipital sharp wave discharges)		NA	NA		+ (Spike discharges in the right parietal region)					NA	NA	NA	NA	-		NA					NA		NA
Flexion contracture (HP:0001371)	NA	NA	NA		NA					NA		NA	NA		+ (Upper limb)					NA	NA	NA	NA	+		+					+		+
Rigidity (HP:0002063)	NA	NA	NA		NA					NA		NA	NA		+ (Upper and lower limb)					NA	NA	NA	NA	NA		NA					NA		NA
Abnormal hip bone morphology (HP:0003272)	NA	NA	NA		NA					NA		NA	NA		NA					NA	NA	NA	+	NA		+ (Dislocation)					+ (Dislocation)		-
Strabismus (HP:0000486)	NA	NA	NA		NA					NA		NA	NA		NA					NA	NA	NA	NA	-		NA					NA		NA
Otitis media (HP:0000388)	NA	NA	NA		NA					NA		NA	NA		NA					NA	NA	NA	NA	NA		NA					NA		NA
Cryptorchidism (HP:0000028)	NA	NA	NA		NA					NA		NA	NA		NA					NA	NA	NA	NA	+		-					NA		NA
Plagiocephaly (HP:0001357)	NA	NA	NA		NA					NA		NA	NA		NA					NA	NA	NA	NA	+		NA					NA		NA
Abnormality of the curvature of the vertebral column (HP:0010674)	NA	NA	NA		NA					NA		NA	NA		NA					NA	NA	NA	NA	NA		+ (Scoliosis)					NA		NA
Abnormality of refraction (HP:0000539)	NA	NA	NA		NA					NA		NA	NA		NA					NA	NA	NA	NA	NA		NA					NA		+ (Myopia)
Microcephaly (≤-2SD); (HP:0000252) (Head circumference in cm)	-	-	-		NA					NA		NA	NA		NA					NA	NA	NA	NA	NA		NA					NA		NA
Perivascular spaces (HP:0012520)	NA	NA	NA		NA					NA		NA	NA		+					NA	NA	NA	NA	NA		NA					NA		NA

## Sheet: Table S1.4
Table S1.4 Phenotype and Genotype Data of 55 Cases with Disease-causing Variants in SCN8A gene
	Current Study (PMID: 29302074)			Arisaka et al. (2021) (PMID:33490948)					Canafoglia et al. (2020) (PMID: 33007625)					Medlin et al. (2020) (PMID: 32853054)					Tidball et al. (2020) (PMID:32968789)					Mitta et al. (2020) (PMID: 32593896)					Fatema et al. (2019) (PMID: 32509551)					Johannesen et al. (2019) (PMID: 30968951)
Variation/Zygosity/ Inheritence/Function	NM_014191: c.1790G>A (p. Arg 597 His )/Hom/AR/NA			c.632 T > G (p. Val211Gly)/NA/NA/NA					c.2544 + 1G > A/Het/NA/LOF					c.802A>C/Het/DN/NA		c.5630A>G (p.Asn1877Ser)/Het/DN/NA			p.R18724L/Het/DN/GOF	p.V15924L/Het/DN/GOF	p.N17594S/Het/DN/GOF	p.V17574I/Het/DN/GOF		c.718A>C (p.Ile240Leu)/Het/AD/NA					c.5615G>A (p.Arg1872Gin)/Het/NA/NA					c.-8A> G/HetDN/NA	c.411C>G (p.Ile137Met)/Het/AD/NA	c.1122C>G (p.Asn374Lys)/Het/DN/NA	c.1630_1631del (p.Asn544 fs*39)/Het/AD/NA	2287A>G (p.Ile763Val)/ Het?DN/NA	c.2287A>G (p.Ile763Val)/Het/DN/NA	c.2671G>A (p.Val891Met)/Het/AD/NA	c.2806G>A (p.Glu936Lys)/Het/DN/NA	c.3601G>A (p.Glu1201Lys)/Het/DN/NA	c.3722A>G (p.Tyr1241Cys)/Het/NA/NA	c.3956C>A (p.Ala1319Asp)/Het/DN/NA	c.4391T>C (p.Ile1464Thr)/Het/AD/NA	c.4423G>A (p.Gly1475Arg)/Het/NA/NA	c.4423G>A (p.Gly1475Arg)/Het/DN/NA	c.4764C>G (p.Phe1588Leu)/Het/DN/NA	c.4764C>A (p.Phe1588Leu)/Het/DN/NA
Sex	M (IV:5)	M (IV:6)		F*					F*					F*		F*			F	F	F	M		M*					M		M			NA	NA	NA	NA	NA	NA	NA	NA	NA	NA	NA	NA	NA	NA	NA	NA
Age at last examination (yr.)	11	10		4					25					6		8			16	9 mo.	7	1		6 yr and 3 mo.					1 yr and 2 mo.		11 mo.			2 yr and 8 mo.	9	9 yr and 4 mo.	N/A	13	20	11	10	9 yr and 9 mo.	2	2 yr and 3 mo	N/A	10 yr and 6 mo	9 mo	11	13
Nationality (parental relationship)	Iran (Third Cousin)			Japan					Congo (Non-consanguineous)					NA		NA			NA	NA	NA	NA		India					Bangladesh (Non-consanguineous)					NA	NA	NA	NA	NA	NA	NA	NA	NA	NA	NA	NA	NA	NA	NA	NA
Diagnosis	Syndromic intellectual disability			Epileptic-dyskinetic encephalopathy					Epileptic encephalopathies					Epileptic encephalopathy		Epileptic encephalopathy			Epileptic encephalopathy					Ohtahara syndrome					Epileptic encephalopathy					Epileptic encephalopathy
Age at onset (yr.)	NA	NA		1 d.					Infancy					4 mo.		5 mo.			1 mo	5 mo	10 mo	Neonatal		3 d.					6 mo.		7 mo.			11 mo.	2 yr and 2 mo.	7	2 yr and 9 mo.	7 wk.	3 mo	3	5	8 mo	8 mo	2 mo	7 mo	9 mo	4 mo	3.5 mo	5 mo
Involuntary movements (HP:0004305)	NA	NA		+ (Myoclonus)					+ (Myoclonus, Tremor)					+ (Myoclonus, Tics)		+ (Myoclonus, Tics)			+ (Myoclonus)	+ (Myoclonus)	+ (Myoclonus)	+ (Myoclonus)		NA					NA		NA			NA	NA	NA	NA	NA	NA	NA	NA	NA	+ (Dyskinesia)	+ (Tremor)	NA	NA	NA	NA	NA
Seizure (HP: HP:0001250)	-	-		+ (GTCS)					+					+ (GTCS)		+			+	+	+	+		+					+ (GTCS)		+ (GTCS)			+	+	+	+	+	+	+	+	+	+	+	+	+	+	+	+
Developmental delay (HP: 0001263)	NA	NA		+					NA					+		+			+	+	+	NA		+					+		+			NA	NA	NA	NA	NA	NA	NA	NA	+	NA	+	NA	NA	NA	+	NA
Intellectual disability (Type) (HP:0001249)	+ (Moderate)	+ (Moderate)		NA					+ (Moderate)					+ (Mild)		+ (Mild)			+	NA	NA	NA		NA					NA		NA			+ (Mild)	+ (Mild)	+ (Mild)	+ (Mild)	+ (Mild)	+ (Mild)	+ (Mild)	+ (Moderate)	+ (Mild)	+ (Mild)	+ (Mild)	+ (Mild)	+ (Mild)	+ (Mild)	+ (Mild)	+ (Mild)
Speech disorder (HP: 0002167)	NA	NA		NA					+ (stuttering)					+ (Articulation deficits)		NA			NA	NA	NA	NA		NA					NA		NA			NA	NA	NA	NA	NA	NA	NA	NA	NA	NA	NA	NA	NA	NA	NA	NA
Behavioral abnormality (HP:0000708)	NA	NA		NA					NA					+ (ADHD)		+ (ADHD, Oppositional, obsessive–compulsive)			NA	NA	NA	NA		NA					-		-			NA	+ (Sleep disturbance)	NA	NA	NA	NA	+ (ADHD)	+ (Autistic)	NA	NA	NA	NA	+ (Autistic)	NA	+ (Autistic)	NA
Gait disturbance (HP:0001288)	NA	NA		NA					NA					+ (Wide-based)		NA			+	NA	+	NA		NA					NA		NA			+	+	+	NA	NA	NA	NA	NA	NA	+	NA	NA	+	+	NA	NA
Dystonia (HP:0001332)	NA	NA		NA					NA					NA		NA			NA	NA	NA	NA		NA					+		NA			NA	NA	NA	NA	NA	NA	NA	NA	+	NA	NA	NA	NA	NA	NA	NA
Facial dysmorphism (HP:0001999)	NA	NA		NA					NA					NA		NA			NA	NA	NA	NA		NA					-		-			NA	NA	NA	NA	NA	NA	NA	NA	NA	NA	NA	NA	NA	NA	NA	NA
Hypertonia (HP :0001276)	NA	NA		NA					NA					NA		NA			NA	NA	NA	NA		+ (spastic)					+		+			NA	NA	NA	NA	NA	NA	NA	NA	NA	NA	NA	NA	NA	NA	NA	NA
Hypotonia (HP:0001252)	NA	NA		NA					NA					NA		NA			NA	+	NA	NA		NA					NA		NA			+	+	+	NA	+	NA	NA	NA	+	NA	NA	NA	+	+	NA	NA
Hyperekplexia (HP:0002267)	NA	NA		NA					NA					NA		NA			NA	NA	NA	+		NA					NA		NA			NA	NA	NA	NA	NA	NA	NA	NA	NA	NA	NA	NA	NA	NA	NA	NA
Cardiac anomaly(HP:0001627)	NA	NA		NA					NA					NA		NA			NA	NA	NA	+ (Bradycardia)		NA					NA		NA			NA	NA	NA	NA	NA	NA	NA	NA	NA	NA	NA	NA	NA	NA	NA	NA
Obesity (HP:0001513)	NA	NA		NA					NA					NA		NA			NA	NA	NA	NA		NA					NA		NA			NA	NA	NA	NA	NA	NA	NA	NA	NA	NA	NA	NA	NA	NA	NA	+
Microcephaly (≤-2SD); (HP:0000252) (Head circumference in cm)	+ (-5.4SD )	+ (-6.1SD)		NA					NA					NA		NA			NA	NA	NA	NA		NA					NA		NA			NA	NA	NA	NA	NA	NA	NA	NA	NA	NA	NA	NA	NA	NA	NA	NA
Strabismus (HP:0000486)	NA	NA		NA					NA					NA		NA			NA	NA	NA	NA		NA					NA		NA			NA	NA	NA	NA	NA	NA	NA	NA	NA	NA	NA	NA	NA	NA	NA	NA
Abnormality of esophagus physiology (HP:0025270)	NA	NA		NA					NA					NA		NA			NA	NA	NA	NA		NA					NA		NA			NA	NA	NA	NA	NA	NA	NA	NA	NA	NA	NA	NA	NA	NA	NA	NA
Nystagmus (HP:0000639)	NA	NA		NA					NA					NA		NA			NA	NA	NA	NA		NA					NA		NA			NA	NA	NA	NA	NA	NA	NA	NA	NA	NA	NA	NA	NA	NA	NA	NA
EEG abnormality (HP:0002353)	NA	NA		+ (a posterior dominant theta rhythm while awake and bilateral independent focal spikes while sleeping)					+ (Diffuse slow waves, rarely mixed with isolated sharp waves in fronto-central areas; no photoparoxysmal response was observed)					+ (Focal bilateral centroparietal epileptiform discharges over the centroparietal head regions)		+ (Right occipital spikes)			NA	NA	NA	NA		+					+ (Progressive background abnormality with burst suppression pattern)		+ (Focal discharge from left temporal and occipital region)			+ (EDs on the P-temporal regions bilaterally, with rare diffuse spreading)	+ (Temporal-O spikes/SW)	+ (Multifocal SW, paroxysmal beta activity that lasts 1-2 min)	+ (Slow wave and SW discharges)	NA	+ (EDs, both hemispheres; ictal: right F-temporal onset, then rhythmic slow activity propagating into the right parasagittal regions)	+ (CP and midline spikes)	+ (SW left F, C, right P)	+ (Initially normal (1 y-3 y 4 mo), then BG slowing (7-10 y); postictal: abundant beta, diffusely slow BG)	+ (Focal posterior bilateral EDs)	+ (Normal; ictal EEG: parasagittal EDs, F rhythmic delta)	+ (Diffuse abnormal)	+ (Slowing over the temporal region (3 y), then normal (9 y))	+ (Ictal: slowing and EDs on both hemispheres, mainly temporal regions)	-	NA
Incoordination (HP: 0002311)	NA	NA		NA					+ (Clumsiness)					NA		NA			NA	NA	NA	NA		NA					NA		NA			NA	NA	NA	NA	NA	NA	NA	NA	NA	NA	NA	NA	NA	NA	NA	NA
Abnormality of the respiratory system (HP:0002086)	NA	NA		NA					NA					NA		+ (Cyanosis)			NA	+ (Apnea)	NA	+ (Apnea)		NA					NA		NA			NA	NA	NA	NA	NA	NA	NA	NA	NA	NA	NA	NA	NA	NA	NA	NA
Ataxia (HP: 0001251)	NA	NA		NA					NA					NA		NA			+	NA	+	NA		NA					NA		NA			NA	NA	NA	NA	+	+	NA	NA	+	NA	+	NA	+	+	NA	NA
Abdominal symptom (HP:0011458)	NA	NA		NA					NA					NA		NA			NA	NA	NA	NA		NA					- (No feeding difficulty)		- (No feeding difficulty)			NA	NA	NA	NA	+ (Constipation)	NA	NA	NA	NA	NA	NA	NA	NA	NA	NA	NA
Hyperreflexia (HP:0001347)	NA	NA		NA					NA					NA		NA			NA	NA	NA	NA		NA					+ (Brisk)		+ (Brisk)			NA	NA	NA	NA	NA	NA	NA	NA	NA	NA	NA	NA	NA	NA	NA	NA
Hypothyroidism (HP:0000821)	NA	NA		NA					NA					NA		NA			NA	NA	NA	NA		NA					NA		NA			NA	+	NA	NA	NA	NA	NA	NA	NA	NA	NA	NA	NA	NA	NA	NA
Premature adrenarche (HP:0012412)	NA	NA		NA					NA					NA		NA			NA	NA	NA	NA		NA					NA		NA			NA	NA	NA	NA	+	NA	NA	NA	NA	NA	NA	NA	NA	NA	NA	NA
Hernia (HP:0100790)	NA	NA		NA					NA					NA		NA			NA	NA	NA	NA		NA					NA		NA			NA	NA	NA	NA	NA	NA	NA	NA	NA	NA	NA	NA	NA	NA	NA	NA
Abnormality of refraction (HP:0000539)	NA	NA		NA					NA					NA		NA			NA	NA	NA	NA		NA					NA		NA			NA	NA	NA	NA	NA	NA	NA	NA	NA	NA	NA	NA	NA	NA	NA	NA
Abnormal hip bone morphology (HP:0003272)	NA	NA		NA					NA					NA		NA			NA	NA	NA	NA		NA					NA		NA			NA	NA	NA	NA	NA	NA	NA	NA	NA	NA	NA	NA	NA	NA	NA	NA
Hemangioma (HP:0001028)	NA	NA		NA					NA					NA		NA			NA	NA	NA	NA		NA					NA		NA			NA	NA	NA	NA	NA	NA	NA	NA	NA	NA	NA	NA	NA	NA	NA	NA
Abnormality of the genital system (HP:0000078)	NA	NA		NA					NA					NA		NA			NA	NA	NA	NA		NA					NA		NA			NA	NA	NA	NA	NA	NA	NA	NA	NA	NA	NA	NA	NA	NA	NA	NA
Abnormality of the curvature of the vertebral column (HP:0010674)	NA	NA		NA					NA					NA		NA			NA	NA	NA	NA		NA					NA		NA			NA	NA	NA	NA	NA	NA	NA	NA	NA	NA	NA	NA	NA	NA	NA	NA
Macrocephaly (HP:0000256)	NA	NA		NA					NA					NA		NA			NA	NA	NA	NA		NA					NA		NA			NA	NA	NA	NA	NA	NA	NA	NA	NA	NA	NA	NA	NA	NA	NA	NA
Hypokinesia (HP:0002375)	NA	NA		NA					NA					NA		NA			NA	NA	NA	NA		NA					NA		NA			NA	NA	NA	NA	NA	NA	NA	NA	NA	NA	NA	NA	NA	NA	NA	NA
Brachycephaly (HP:0000248)	NA	NA		NA					NA					NA		NA			NA	NA	NA	NA		NA					NA		NA			NA	NA	NA	NA	NA	NA	NA	NA	NA	NA	NA	NA	NA	NA	NA	NA
Short stature (≤-2SD); (HP:0004322) (Height in cm)	+ (-3.7SD )	+ (-4.1SD)		NA					NA					NA		NA			NA	NA	NA	NA		NA					NA		NA			NA	NA	NA	NA	NA	NA	NA	NA	NA	NA	NA	NA	NA	NA	NA	NA
Developmental regression (HP:0002376)	NA	NA		NA					NA					NA		NA			NA	NA	NA	NA		NA					NA		NA			NA	NA	NA	NA	NA	NA	NA	NA	NA	NA	NA	NA	NA	NA	NA	NA
Abnormal digit morphology (HP:0011297)	NA	NA		NA					NA					NA		NA			NA	NA	NA	NA		NA					NA		NA			NA	NA	NA	NA	NA	NA	NA	NA	NA	NA	NA	NA	NA	NA	NA	NA
Cerebellar atrophy (HP:0001272)	NA	NA		NA					NA					NA		NA			+	NA	NA	NA		NA					NA		NA			NA	NA	NA	NA	NA	NA	NA	NA	NA	NA	NA	NA	NA	NA	NA	NA
Cerebral atrophy (HP:0002059)	NA	NA		NA					NA					NA		NA			NA	NA	NA	NA		NA					NA		NA			NA	NA	NA	NA	NA	NA	NA	NA	NA	NA	NA	NA	NA	NA	NA	NA
Pineal cyst (HP:0012683)	NA	NA		NA					NA					NA		NA			NA	NA	NA	NA		NA					NA		NA			NA	NA	NA	NA	NA	NA	NA	NA	NA	NA	NA	NA	NA	NA	NA	NA
Delayed myelination (HP:0012448)	NA	NA		NA					NA					NA		NA			NA	NA	NA	NA		NA					NA		NA			NA	NA	NA	NA	NA	NA	NA	NA	NA	NA	NA	NA	NA	NA	NA	NA
Periventricular nodular heterotopia (HP:0032388)	NA	NA		NA					NA					NA		NA			NA	NA	NA	NA		NA					NA		NA			NA	NA	NA	NA	NA	NA	NA	NA	NA	NA	NA	NA	NA	NA	NA	NA
[truncated: 106 more columns]

## Sheet: Table S1.5
Table S1.5 Phenotype and Genotype Data of 99 Cases with Disease-causing Variants in GRIN2B gene
	Current Study (PMID: 30315573)		Li et al. (2019) (PMID: 31429998)								Sharawat et al. (2019) (PMID: 31085877)					Platzer et al. (2017) (PMID: 28377535)
Variation/Zygosity/ Inheritence/Function	NM_000834.3 : c.2045G>A ( p.Arg682His)/Het/DN/NA		c.1821G>T (p.Trp607Cys)/Het/DN/GOF	c.1832G>T (p.Gly611Val)/Het/DN/GOF	c.1844A>T (p.Asn615Ile)/Het/DN/GOF	c.1845C>G (p.Asn615Lys)/Het/DN/GOF	c.1848C>G (p.Asn616Lys)/Het/DN/GOF	c.1853T>G (p.Val618Gly)/Het/DN/GOF	c.1858G>A (p.Val620Met)/Het/DN/GOF		c.623C>T (p. Ser208Phe)/Het/DN/NA					c.448A>G (p.Ile150Val)/Het/DN/NA	c.1238A>G (p.Glu413Gly)/Het/DN/NA	c.1306T>C (p.Cys436Arg)/Het/DN/NA	c.1367G>A (p.Cys456Tyr)/Het/DN/NA	c.1382G>T (p.Cys461Phe)/Het/DN/NA	c.1495G>A (p.Gly499Arg)/Het/DN/NA	c.1540A>G (p.Thr514Ala)/Het/DN/NA	c.1547A>G (p.Asn516Ser)/Het/DN/NA	c.1573T>G (p.Phe525Val)/Het/DN/NA	c.1619G>A (p.Arg540His)/Het/DN/NA	c.1619G>A (p.Arg540His)/Het/DN/NA	c.1623C>G (p.Ser541Arg)/Het/DN/NA	c.1658C>T (p.Pro553Leu)/Het/DN/NA	c.1664G>T (p.Ser555Ile)/Het/DN/NA	c.1672G>A (p.Val558Ile)/Het/DN/NA	c.1821G>T (p.Trp607Cys)/Het/DN/NA	c.1832G>T (p.Gly611Val)/Het/DN/NA	c.1844A>T (p.Asn615Ile)/Het/DN/NA	c.1845C>G (p.Asn615Lys)/Het/DN/NA	c.1848C>G (p.Asn616Lys)/Het/DN/NA	c.1853T>G (p.Val618Gly)/Het/DN/NA	c.1858G>A (p.Val620Met)/Het/DN/NA	c.1883C>G (p.Ser628Cys)/Het/DN/NA	c.1883C>T (p.Ser628Phe)/Het/DN/NA	c.1906G>C (p.Ala636Pro)/Het/DN/NA	c.1907C>T (p.Ala636Val)/Het/DN/NA	c.1916C>T (p.Ala639Val)/Het/DN/NA	c.1963A>T (p.Ile655Phe)/Het/DN/NA	c.1970A>G (p.Glu657Gly)/Het/DN/NA	c.1985A>C (p.Gln662Pro)/Het/DN/NA	c.2002G>T (p.Asp668Tyr)/Het/DN/NA	c.2044C>T (p.Arg682Cys)/Het/DN/NA	c.2060C>G (p.Pro687Arg)/Het/DN/NA	c.2060C>T (p.Pro687Leu)/Het/DN/NA
Sex	M (IV:2)		N/A	N/A	F	N/A	F	M	M		F*					NA	NA	NA	NA	NA	NA	NA	NA	NA	NA	NA	NA	NA	NA	NA	NA	NA	NA	NA	NA	NA	NA	NA	NA	NA	NA	NA	NA	NA	NA	NA	NA	NA	NA
Age at last examination (yr.)	21		NA	NA	NA	NA	NA	NA	NA		4					NA	NA	NA	NA	NA	NA	NA	NA	NA	NA	NA	NA	NA	NA	NA	NA	NA	NA	NA	NA	NA	NA	NA	NA	NA	NA	NA	NA	NA	NA	NA	NA	NA	NA
Nationality (parental relationship)	Iraan (First cousin)		NA	NA	NA	NA	NA	NA	NA		Non-consanguineous					NA	NA	NA	NA	NA	NA	NA	NA	NA	NA	NA	NA	NA	NA	NA	NA	NA	NA	NA	NA	NA	NA	NA	NA	NA	NA	NA	NA	NA	NA	NA	NA	NA	NA
Diagnosis	Syndromic intellectual disability		NA	NA	NA	NA	NA	NA	NA		Rett's syndrome and epileptic encephalopathy					NA	NA	NA	NA	NA	NA	NA	NA	NA	NA	NA	NA	NA	NA	NA	NA	NA	NA	NA	NA	NA	NA	NA	NA	NA	NA	NA	NA	NA	NA	NA	NA	NA	NA
Age at onset (yr.)	NA		NA	NA	NA	NA	NA	NA	NA		1					NA	NA	NA	NA	NA	NA	NA	NA	NA	NA	NA	NA	NA	NA	NA	NA	NA	NA	NA	NA	NA	NA	NA	NA	NA	NA	NA	NA	NA	NA	NA	NA	NA	NA
Developmental delay (HP: 0001263)	NA		+	NA	NA	+	NA	NA	+		+					+	NA	NA	NA	NA	NA	NA	NA	NA	NA	NA	NA	NA	NA	NA	+	NA	NA	+	NA	NA	+	NA	+	NA	NA	NA	NA	+	NA	NA	NA	+	+
Intellectual disability (Type) (HP:0001249)	+ (Moderate to severe)		+	+	+	+	+	+	+		NA					+	+ (Severe)	+ (Moderate)	+	+	+ (Moderate)	+ (Severe)	+ (Mild)	+	+ (Mild)	+ (Severe)	+ (Severe)	+ (Severe)	+ (Severe)	+ (Moderate)	NA	+ (Severe)	+ (Severe)	+	+ (Severe)	+ (Severe)	+	+ (Severe)	+	+ (Mild)	+ (Severe)	+ (Severe)	+ (Severe)	+	+ (Severe)	+ (Severe)	+ (Moderate)	+	+
Facial dysmorphism (HP:0001999)	+ (Narrow face, maxillary hyperplasia )		+	+	NA	NA	+	NA	NA		NA					NA	NA	NA	NA	NA	NA	NA	NA	NA	NA	NA	NA	NA	NA	NA	NA	NA	NA	NA	NA	NA	NA	NA	NA	NA	NA	NA	NA	NA	NA	NA	NA	NA	NA
Seizure (HP: HP:0001250)	-		NA	+	+	NA	+	+	NA		NA					NA	NA	+	NA	+	+	+	NA	NA	+	+	+	NA	NA	NA	NA	+	+	NA	+	+	NA	+	NA	NA	+	+	+	NA	+	+	NA	NA	NA
Hypotonia (HP:0001252)	NA		NA	NA	+	NA	NA	+	NA		+					NA	NA	NA	NA	NA	NA	NA	NA	NA	NA	NA	NA	NA	NA	NA	NA	NA	NA	NA	NA	NA	NA	NA	NA	NA	NA	NA	NA	NA	NA	NA	NA	NA	NA
Hypertonia (HP :0001276)	-		NA	NA	NA	NA	+	NA	NA		NA					NA	NA	NA	NA	NA	NA	NA	NA	NA	NA	NA	NA	NA	NA	NA	NA	NA	NA	NA	NA	NA	NA	NA	NA	NA	NA	NA	NA	NA	NA	NA	NA	NA	NA
Microcephaly (≤-2SD); (HP:0000252) (Head circumference in cm)	-		NA	NA	NA	NA	NA	NA	NA		+ (44)					NA	NA	NA	NA	NA	NA	+	NA	NA	NA	NA	NA	NA	NA	NA	NA	+	+	NA	+	NA	NA	NA	NA	NA	+	NA	+	NA	NA	NA	NA	NA	NA
Behavioral abnormality (HP:0000708)	+ (Obsessive )		NA	NA	+ (Autistic behavior)	NA	NA	NA	+ (Autistic behavior)		+ (poor eye contact, repetitive hand movements, and frequent episodes of characteristic sobbing and sagging breathing pattern, stranger anxiety)					NA	NA	+ (Autistic behavior)	+ (Autistic behavior)	+ (Autistic behavior)	NA	NA	NA	+ (Autistic behavior)	NA	+ (Autistic behavior)	+ (Autistic behavior)	NA	NA	NA	NA	NA	+ (Autistic behavior)	NA	NA	NA	NA	+ (Autistic behavior)	NA	NA	NA	NA	NA	NA	NA	NA	NA	NA	NA
Involuntary movements (HP:0004305)	NA		NA	NA	NA	NA	NA	NA	NA		NA					NA	NA	NA	NA	NA	NA	NA	NA	NA	NA	NA	NA	NA	NA	NA	NA	NA	NA	NA	NA	NA	NA	NA	NA	NA	NA	NA	NA	NA	NA	NA	NA	NA	NA
Speech disorder (HP: 0002167)	NA		NA	NA	NA	NA	NA	NA	NA		+					NA	NA	NA	NA	NA	NA	NA	NA	NA	NA	NA	NA	NA	NA	NA	NA	NA	NA	NA	NA	NA	NA	NA	NA	NA	NA	NA	NA	NA	NA	NA	NA	NA	NA
Gait disturbance (HP:0001288)	NA		NA	NA	NA	NA	NA	NA	NA		+ (Walks with support)					NA	NA	NA	NA	NA	NA	NA	NA	NA	NA	NA	NA	NA	NA	NA	NA	NA	NA	NA	NA	NA	NA	NA	NA	NA	NA	NA	NA	NA	NA	NA	NA	NA	NA
Sensorineural hearing loss (Type); (HP:0000407)	NA		NA	NA	NA	NA	NA	NA	NA		NA					NA	NA	NA	NA	NA	NA	NA	NA	NA	NA	NA	NA	NA	NA	NA	NA	NA	NA	NA	NA	NA	NA	NA	NA	NA	NA	NA	NA	NA	NA	NA	NA	NA	NA
Otitis media (HP:0000388)	NA		NA	NA	NA	NA	NA	NA	NA		NA					NA	NA	NA	NA	NA	NA	NA	NA	NA	NA	NA	NA	NA	NA	NA	NA	NA	NA	NA	NA	NA	NA	NA	NA	NA	NA	NA	NA	NA	NA	NA	NA	NA	NA
Cryptorchidism (HP:0000028)	NA		NA	NA	NA	NA	NA	NA	NA		NA					NA	NA	NA	NA	NA	NA	NA	NA	NA	NA	NA	NA	NA	NA	NA	NA	NA	NA	NA	NA	NA	NA	NA	NA	NA	NA	NA	NA	NA	NA	NA	NA	NA	NA
Abdominal symptom (HP:0011458)	NA		NA	NA	NA	NA	NA	NA	NA		NA					NA	NA	NA	NA	NA	NA	NA	NA	NA	NA	NA	NA	NA	NA	NA	NA	NA	NA	NA	NA	NA	NA	NA	NA	NA	NA	NA	NA	NA	NA	NA	NA	NA	NA
Strabismus (HP:0000486)	NA		NA	NA	NA	NA	NA	NA	NA		NA					NA	NA	NA	NA	NA	NA	NA	NA	NA	NA	NA	NA	NA	NA	NA	NA	NA	NA	NA	NA	NA	NA	NA	NA	NA	NA	NA	NA	NA	NA	NA	NA	NA	NA
Nystagmus (HP:0000639)	NA		NA	NA	NA	NA	NA	NA	NA		NA					NA	NA	NA	NA	NA	NA	NA	NA	NA	NA	NA	NA	NA	NA	NA	NA	NA	NA	NA	NA	NA	NA	NA	NA	NA	NA	NA	NA	NA	NA	NA	NA	NA	NA
Cerebral visual impairment (HP:0100704)	NA		NA	NA	NA	NA	NA	NA	NA		NA					NA	NA	NA	NA	NA	NA	NA	NA	NA	NA	NA	NA	NA	NA	NA	NA	NA	NA	NA	NA	NA	NA	NA	NA	NA	NA	NA	NA	NA	NA	NA	NA	NA	NA
Abnormality of refraction (HP:0000539)	NA		NA	NA	NA	NA	NA	NA	NA		NA					NA	NA	NA	NA	NA	NA	NA	NA	NA	NA	NA	NA	NA	NA	NA	NA	NA	NA	NA	NA	NA	NA	NA	NA	NA	NA	NA	NA	NA	NA	NA	NA	NA	NA
Hernia (HP:0100790)	NA		NA	NA	NA	NA	NA	NA	NA		NA					NA	NA	NA	NA	NA	NA	NA	NA	NA	NA	NA	NA	NA	NA	NA	NA	NA	NA	NA	NA	NA	NA	NA	NA	NA	NA	NA	NA	NA	NA	NA	NA	NA	NA
Abnormal hip bone morphology (HP:0003272)	NA		NA	NA	NA	NA	NA	NA	NA		NA					NA	NA	NA	NA	NA	NA	NA	NA	NA	NA	NA	NA	NA	NA	NA	NA	NA	NA	NA	NA	NA	NA	NA	NA	NA	NA	NA	NA	NA	NA	NA	NA	NA	NA
EEG abnormality (HP:0002353)	NA		NA	NA	NA	NA	NA	NA	NA		+ ( abundant generalized bursts of spike/bi-spike and polyspike slow waves of 1–3 Hz and 200–400 μV)					NA	NA	NA	NA	NA	NA	NA	NA	NA	NA	NA	NA	NA	NA	NA	NA	NA	NA	NA	NA	NA	NA	NA	NA	NA	NA	NA	NA	NA	NA	NA	NA	NA	NA
Low body weight (<-3SD) (HP:0004325); Weight in kg)	NA		NA	NA	NA	NA	NA	NA	NA		NA					NA	NA	NA	NA	NA	NA	NA	NA	NA	NA	NA	NA	NA	NA	NA	NA	NA	NA	NA	NA	NA	NA	NA	NA	NA	NA	NA	NA	NA	NA	NA	NA	NA	NA
Hypothyroidism (HP:0000821)	NA		NA	NA	NA	NA	NA	NA	NA		NA					NA	NA	NA	NA	NA	NA	NA	NA	NA	NA	NA	NA	NA	NA	NA	NA	NA	NA	NA	NA	NA	NA	NA	NA	NA	NA	NA	NA	NA	NA	NA	NA	NA	NA
[truncated: 56 more columns]

## Sheet: Table S1.6
Table S1.6 Phenotype and Genotype Data of 2 Cases with Disease-causing Variants in KCNK6 gene
	Current study (PMID: 29302074)
Variation/Zygosity/ Inheritence/Function	NM_004823: c.628A>C (p. Ile 210 Leu )
Sex	F (III:1)	M (III:2)
Age at last examination (yr.)	13	14
Nationality (parental relationship)	Iran (First cousin)
Diagnosis	Syndromic Intellectual disability
Age at onset	10 mo.	7 mo.
Intellectual disability (Type) (HP:0001249)	+ (Severe)	+ (Severe)
Developmental delay (HP: 0001263)	+	+
Speech disorder (HP: 0002167)	+ (slurred )	+ (absent)
Gait disturbance (HP:0001288)	+ (Walks with support, Wide base)	+ (Inability to walk)
Microcephaly (≤-2SD); (HP:0000252) (Head circumference in cm)	+ (48, –5SD )	+ (48, –2.5SD )
Seizure (HP: HP:0001250)	-	-
Hypotonia (HP:0001252)	+	-
Short stature (≤-2SD); (HP:0004322) (Height in cm)	+ (132)	+ (113)
Facial dysmorphism (HP:0001999)	-	-
Abdominal symptom (HP:0011458)	+ (Poor suck)	-
Sensorineural hearing loss (Type); (HP:0000407)	-	-

## Sheet: Table S1.7
Table S1.7 Phenotype and Genotype Data of 17 Cases with Disease-causing Variants in CACNA1G gene
	Current Study (PMID: 21937992)				Berecki et al. (2020) (PMID: 32878331)					Casas-Alba et al. (2020) (PMID: 33098379)					Kunii et al. (2020) (PMID: 32736238)					Barresi et al. (2019) (PMID: 31836334)					Chemin et al. (2018) (PMID:29878067)
Variation/Zygosity/ Inheritence/Function	chr17:46035496-46035625del130, NM_018896: Ser1346fs/Hom/AR/NA				NM_018896.4: c.2727G > C (p.L909F)/Het/NA/GOF		NM_018896.4: c.623T>C (p.L208P)/Het/DN/GOF + LOF			NM_018896.4: c.2881G>A (p.Ala961Thr)/Het/DN/GOF					NM_018896.4: c.2881G>A (p.Ala961Thr)/ Het/DN/GOF	NM_018896.4: c.3817A > T (p.Ile1273Phe)/Het/DN/NA	NM_018896.4: c.4591A>G (p.Met1531Val)/Het/DN/GOF			NM_018896.4: c.2881G>A (p.Ala961Thr)/Het/DN/GOF	NM_018896.4: c.2881G>A (p.Ala961Thr)/Het/DN/GOF	NM_018896.4: c.2881G>A (p.Ala961Thr)/Het/DN/GOF	NM_018896.4: c.4591A>G (p.Met1531Val)/Het/DN/GOF		NM_018896.4: c.2881G>A (p.Ala961Thr)/Het/DN/GOF	NM_018896.4: c.4591A>G (p.Met1531Val)/Het/DN/GOF	NM_018896.4: c.2881G>A (p.Ala961Thr)/Het/DN/GOF	NM_018896.4: c.2881G>A (p.Ala961Thr)/Het/DN/GOF
Sex	M (IV:1)	M (IV:2)	M (IV:4)		F*		M*			F					F	F	F			M	F	M	M		F	F	F	F
Age at last examination (yr.)	25	20	15		NA		17			2 yr and 1 mo.					11	24	8			11	2 yr and 6 mo.	3	2		11	13	3	8
Nationality (parental relationship)	Iran (First cousin)				NA		NA			Spain (Non-consanguineous)					Japan					NA					Caucasian
Diagnosis	Non-syndromic Intellectual disability				Developmental and epileptic encephalopathy					NA					Rett syndrome	Lennox-Gastaut syndrome	West syndrome			Rubinstein-Taybi syndrome	Rubinstein-Taybi syndrome	Rubinstein-Taybi syndrome	NA		Early onset cerebellar atrophy and/or hypoplasia
Age at onset	2 mo.	5 mo.	3 mo.		7 mo.		2 mo.			4 mo.					6 mo.	8 mo.	3 mo.			1 mo.	6 mo.	< 1 year	2 d.		3 mo.	8 days	7 days	4 mo.
Seizure (HP: HP:0001250)	NA	NA	NA		+		+			-					-	+	+			-	-	-	+		-	+	+	-
Hypotonia (HP:0001252)	NA	NA	NA		+		+			+					NA	NA	NA			-	+	+	+		+	+	+	+
Developmental delay (HP: 0001263)	+ (severe)	+ (severe)	+ (severe)		+		+			+					+ (Severe)	+	+ (Severe)			NA	+	+	+		+ (Dysmetria)	+	+	+ (Dysmetria)
Ataxia (HP: 0001251)	+	+	+		+ (Truncal)		NA			+					NA	NA	NA			+	NA	+ (Dysmetria)	+		NA	NA	NA	NA
Gait disturbance (HP:0001288)	NA	NA	NA		+ (Walk with support)		+ (walk with support)			+ (Difficulty walking)					+ (Inability to walk)	-	+ (Inability to walk)			+ (Inability to walk)	-	+ (Inability to walk)	+		+	+	+	+
Facial dysmorphism (HP:0001999)	+	+	+		NA		NA			+ (sparse, thin hair, high frontal hairline, broad forehead, deep-set eyes, upslanted palpebral fissures, retrognathia, and wide mouth)					NA	NA	NA			+ (High frontal hairline, Sparse thin hair, Frontal bossing, Hypertelorism, Eyesbrows deepset, Short Palpebral fissures, large lobe Ears, Thin nasal pyramid, Hypoplastic alae nasi, Wide mouth, Downturned corners of mouth, Spaced teeth)	+ (High frontal hairline, Sparse thin hair, Frontal bossing, Hypertelorism, Eyesbrows deepset, upslanted Palpebral fissures, Anterior creases and large lobe Ears, Thin nasal pyramid, Hypoplastic alae nasi, Wide mouth, Downturned corners of mouthPrognathism)	+ (High frontal hairline, Sparse thin hair, Frontal bossing, Eyesbrows deepset, short Palpebral fissures, large lobe Ears, Thin nasal pyramid, Prominent columella, Hypoplastic alae nasi, Wide mouth, Downturned corners of mouth, Micrognathia)	+ (High frontal hairline, Sparse thin hair, Frontal bossing, Eyesbrows deepset, Anteverted Ears, Prominent columella, Hypoplastic alae nasi, Downturned corners of mouth)		+ (High frontal hairline, Sparse thin hair, upslanted Palpebral fissures, anteverted ears	+ (High frontal hairline, Sparse thin hair, Synophrys, upslanted Palpebral fissures, Prognathism	+ (High frontal hairline, Sparse thin hair, Frontal bossing, Hypertelorism,	+ (High frontal hairline, Sparse thin hair, Frontal bossing, upslanted Palpebral fissures, Prognathism
Abdominal symptom (HP:0011458)	NA	NA	NA		NA		+ (Feeding difficulties)			NA					NA	NA	NA			NA	NA	NA	NA		NA	NA	NA	NA
Intellectual disability (Type) (HP:0001249)	+ (Severe)	+ (Severe)	+ (Moderate)		+ (Severe)		+ (Profound)			NA					+	+	+			+ (Severe)	+ (Severe)	+ (Severe)	+ (Severe)		+ (Severe)	+ (Profound)	+ (Severe)	+ (Profound)
Speech disorder (HP: 0002167)	NA	NA	NA		NA		+ (Absent)			NA					NA	+ (Absent)	NA			+ (Absent)	+ (Absent)	+ (Absent)	+ (Absent)		NA	NA	NA	NA
Microcephaly (≤-2SD); (HP:0000252) (Head circumference in cm)	NA	NA	NA		NA		NA			+ (44, −2.5 SD)					NA	NA	NA			-	-	-	-		+	+	-	-
Hypertonia (HP :0001276)	+	+	+		NA		+ (Spastic)			-					+ (Spastic)	-	+ (Spastic)			+	+	-	+		-	+	+	+
Hyperreflexia (HP:0001347)	NA	NA	NA		NA		NA			+					NA	NA	NA			-	-	-	-		+ (Brisk)	+ (Brisk)	+ (Brisk)	+ (Brisk)
Nystagmus (HP:0000639)	NA	NA	NA		NA		NA			-					NA	NA	NA			+ (Horizontal)	-	-	+ (Erratic)		-	-	-	-
Behavioral abnormality (HP:0000708)	NA	NA	NA		NA		+ (Bruxism)			NA					+ (Stereotypy)	+ (Autistic, Stereotypy)	NA			+	+ (Poor interaction)	+	+ (Poor interaction)		+	+	+	+
Abnormal digit morphology (HP:0011297)	NA	NA	NA		NA		NA			+ (clinodactyly)					NA	NA	NA			+ (clinodactyly)	+ (clinodactyly)	+	+ (Syndactyly, clinodactyly)		+ (Short, thin digits, clinodactyly)	+ (Short, clinodactyly)	+ (syndactyly)	+ (Broad thumbs and great toes)
Developmental regression (HP:0002376)	NA	NA	NA		+		NA			NA					NA	NA	NA			NA	NA	NA	NA		NA	NA	NA	NA
EEG abnormality (HP:0002353)	NA	NA	NA		+ (Generalized spike-wave discharges, polyspike waves, multifocal discharges, and generalized paroxysmal fast activity)		+ (Multifocal spikes and sharp waves and generalized bursts of 4-4.5 Hz activity and sharply contoured 6-7 Hz activity)			NA					NA	+ (Hypsarrhythmia)	+ (Hypsarrhythmia)			+ (sharp waves with irregular morphology, on the centerposterior derivations of both hemispheres, sometimes lefthanded)	-	+ (Normal wake sleep recording for age)	+ (Multifocal spikes and waves discharges)		-	-	+ (Multifocal epileptic discharges)	+ (Slow background activity)
Abnormality of the curvature of the vertebral column (HP:0010674)	NA	NA	NA		NA		+ (Scoliosis)			NA					NA	NA	NA			NA	NA	NA	NA		NA	NA	NA	NA
Flexion contracture (HP:0001371)	NA	NA	NA		NA		+ (Hips, knees, ankles, and fingers)			NA					NA	NA	NA			NA	NA	NA	NA		NA	NA	NA	NA
Strabismus (HP:0000486)	NA	NA	NA		NA		NA			+ (Esotropia)					NA	NA	NA			+ (Esotropia)	+ (Exotropia)	+	NA		+	+	NA	+
Supernumerary nipple (HP:0002558)	NA	NA	NA		NA		NA			+					NA	NA	NA			NA	NA	NA	NA		NA	NA	NA	NA
Pyramidal signs (HP:0007256)	NA	NA	NA		NA		NA			-					NA	NA	NA			NA	NA	NA	NA		NA	NA	NA	NA
Abnormal foot morphology (HP:0001760)	NA	NA	NA		NA		NA			+ (Talipes equinovarus)					NA	NA	NA			NA	NA	NA	NA		NA	NA	NA	NA
Rigidity (HP:0002063)	NA	NA	NA		NA		NA			NA					NA	NA	+			NA	NA	NA	NA		NA	NA	NA	NA
Dystonia (HP:0001332)	NA	NA	NA		NA		NA			NA					NA	NA	+			NA	NA	NA	NA		NA	NA	NA	NA
Spastic paraplegia (HP:0001258)	NA	NA	NA		-		NA			+					+	+	+			+	-	-	+		+	NA	+	+
Abnormality of refraction (HP:0000539)	NA	NA	NA		NA		NA			NA					NA	NA	NA			NA	NA	NA	NA		NA	NA	+ (Hyperopia)	NA
Hypothyroidism (HP:0000821)	NA	NA	NA		NA		NA			NA					NA	NA	NA			NA	NA	NA	NA		-	+	-	-
Abnormal EKG (HP:0003115)	NA	NA	NA		NA		NA			NA					NA	NA	NA			NA	NA	NA	NA		-	-	-	+ (Prolonged QT)
Cataract (HP:0000518)	+	+	+		NA		NA			NA					NA	NA	NA			NA	NA	NA	NA		NA	NA	NA	NA
Cerebellar atrophy (HP:0001272)	NA	NA	NA		NA		NA			+					NA	NA	NA			+	+	+	+		NA	+	NA	NA
Global brain atrophy (HP:0002283)	NA	NA	NA		NA		NA			NA					NA	NA	NA			NA	NA	NA	NA		+	NA	+	NA

## Sheet: Key to the table
Abbreviations
NA: not available
F: female
M: male
Hom: homozygous
Het: heterozygous
Compound hom: Compound homozygous
DN: De novo
AR: autosomal recessive
AD: autosomal dominant
PMID: PubMed Identifier
mo.: month
yr.: year
d.: day
wk. week
SD: standard deviation
HP: The Human Phenotype Ontology (HPO) identifier
GTCS: generalized tonic–clonic seizure
*: Normal MRI
LOF: loss of function
GOF: gain of function
FTT: failure to thrive
TOF: Tetralogy of Fallot
LVNC: left ventricular noncompaction
VSD: Ventricular septal defect
PDA: Patent ductus arteriosus
EEE: endocardial fibroelastosis
RCA: right coronary artery
PFO: patent foramen ovale
EEG: Electroencephalography
EKG: Electrocardiography
