# Supplementary material for: Characterizing Genotypes and Phenotypes Associated with Dysfunction of Channel-Encoding Genes in a Cohort of Patients with Intellectual Disability
Source: Arch Iran Med. 2022 Dec 1;25(12):788–97. doi: 10.34172/aim.2022.124 (PMC10685845; doi:10.34172/aim.2022.124)
Supplement: Supplementary file 3 — contains Tables S2.1 to S2.7. [file aim-25-788-s003.xlsx]

## Sheet: Table S2.1
Table S2.1 Phenotype Data of 354 Cases with Disease-causing Variants in KCNJ10, KCNQ3, KCNK6, CACNA1C, CACNA1G, SCN8A, and GRIN2B Genes in summary
Clinical charactristics	Total number/ positive informative (% of total positive informative)	Total All (including NA)
Developmental delay (HP: 0001263)	212/218 (97.2%)	212/354 (59.8%)
Intellectual disability (HP:0001249)	274/287 (95.5%)	273/354 (77.4%)
Seizure (HP:0001250)	247/285 (86.6%)	247/354 (69.8%)
Nystagmus (HP: 0000639)	14/32 (43.7%)	14/354 (3.9%)
Strabismus (HP:0000486)	24/25 (96%)	24/354 (6.8%)
Facial dysmorphism (HP:0001999)	44/59 (74.6%)	44/354 (12.4%)
Microcephaly (HP:0000252)	31/47 (65.9%)	31/354 (8.7%)
Low body weight (HP:0004325)	10/13 (76.9%)	10/354 (2.8%)
Short stature (HP:0004322)	14/16 (87.5%)	14/354 (3.9%)
Ataxia (HP: 0001251)	72/75 (96%)	72/354 (20.3%)
Incoordination (HP: 0002311)	11/13 (84.6%)	11/354 (3.1%)
Hypertonia (HP :0001276)	32/36 (88.8%)	32/354 (9%)
Hyperreflexia (HP:0001347)	28/39 (71.8%)	28/354 (7.9%)
Speech disorder (HP: 0002167)	76/79 (96.2%)	28/354 (21.5%)
Gait disturbance (HP:0001288)	74/79 (93.7%)	74/354 (20.9%)
Hypotonia (HP:0001252)	77/85 (90.6%)	73/354 (21.7%)
Involuntary movements (HP:0004305)	53/59 (89.8%)	53/354 (14.9%)
Abnormal foot morphology (HP:0001760)	9/16 (56.2%)	9/354 (2.5%)
Abnormal digit morphology (HP:0011297)	17/22 (77.3%)	17/354 (4.8%)
Flexion contracture (HP:0001371)	7/7 (100%)	7/354 (1.9%)
Behavioral abnormality (HP:0000708)	106/105 (87.6%)	106/354 (29.9%)
EEG abnormality (HP:0002353)	120/147 (81.6%)	120/354 (33.9%)
Cerebellar atrophy (HP:0001272)	26/31 (83.9%)	26/354 (7.3%)
Abdominal symptom (HP:0011458)	17/21 (80.9%)	17/354 (4.8%)
Abnormality of the respiratory system (HP:0002086)	15/15 (100%)	15/354 (4.2%)

## Sheet: Table S2.2
Table S2.2 Phenotype Data of 54 Cases with Disease-causing Variants in KCNJ10 Gene in summary
Clinical charactristics	Total number/ positive informative (% of total positive informative)	Total All (including NA)
Developmental delay (HP: 0001263)	46/47 (97.8%)	46/54 (85.2%)
Seizure (HP:0001250)	54/54 (100%)	54/54 (100%)
Ataxia (HP: 0001251)	45/46 (97.8%)	45/54 (83.3%)
Nystagmus (HP: 0000639)	7/17 (41.2%)	7/54 (12.9%)
Incoordination (HP: 0002311)	7/7 (100%)	7/54 (12.9%)
Hypertonia (HP :0001276)	8/8 (100%)	8/54 (14.8%)
Hyperreflexia (HP:0001347)	17/22 (77.3%)	17/54 (31.5%)
Behavioral abnormality (HP:0000708)	15/20 (75%)	15/54 (27.7%)
Speech disorder (HP: 0002167)	23/26 (88.5%)	23/54 (42.5%)
Gait disturbance (HP:0001288)	33/35 (94.3%)	33/54 (61.1%)
Sensorineural hearing loss (Type); (HP:0000407)	37/47 (78.7%)	37/54 (68.5%)
Intellectual disability (HP:0001249)	19/32 (59.4%)	19/54 (35.2%)
Facial dysmorphism (HP:0001999)	9/10 (90%)	9/54 (16.6%)
Pyramidal signs (HP:0007256)	11/11 (100%)	11/54 (20.4%)
Abnormal blood ion concentration ( HP:0003111)	36/46 (78.3%)	36/ 54 (66.6%)
Urinary electrolyte imbalance (HP:0012591)	32/44 (72.7%)	32/54 (52.2%)
Involuntary movements (HP:0004305)	23/25 (92%)	23/54 (42.6%)
EEG abnormality (HP:0002353)	20/29 (68.95)	20/54 (37%)
Renal medullary pyramid hypoplasia (HP:0025362)	2/10 (20%)	2/54 (3.7%)
Hypotonia (HP:0001252)	10/10 (100%)	10/54 (18.5%)
Low body weight (<-3SD) (HP:0004325)	4/5 (80%)	4/54 (7.4%)
Positive Romberg sign (HP:0002403)	1/2 (50%)	1/54 (1.8%)
Proximal tubulopathy (HP:0000114)	16/16 (100%)	16/54 (29.6%)
Short stature (≤-2SD); (HP:0004322) (Height in cm)	4/4 (100%)	4/54 (7.4%)
Microcephaly (≤-2SD); (HP:0000252)	2/2 (100%)	2/54 (3.7%)
Dystonia (HP:0001332)	7/7 (100%)	7/54 (12.9%)
Headache (HP:0002315)	1/1 (100%)	1/54 (1.8%)
Abdominal symptom (HP:0011458)	3/3 (100%)	3/54 (5.5%)
Alopecia (HP:0001596)	1/1 (100%)	1/54 (1.8%)
Flexion contracture (HP:0001371)	1/1 (100%)	1/54 (1.8%)
Abnormal foot morphology (HP:0001760)	3/10 (30%)	3/54 (5.5%)
Abnormality of the curvature of the vertebral column (HP:0010674)	1/2 (50%)	1/54 (1.8%)
Bradykinesia (HP:0002067)	5/25 (20%)	5/54 (9.2%)
Polyuria (HP:0000103)	1/1 (100%)	1/54 (1.8%)
Thrombocytosis (HP:0001894)	4/4 (100%)	4/54 (7.4%)
Thin corpus callosum (HP:0033725)	16/36 (44.4%)	16/54 (29.6%)
Anomaly of the basal ganglia (HP:0002134)	5/11 (45.4%)	5/54 (9.2%)
Cerebellar atrophy (HP:0001272)	5/11 (45.4%)	5/54 (9.2%)
Hypoplasia of the pons (HP:0012110)	3/8 (37.5%)	3/54 (5.5%)
Abnormality of the dentate nucleus (HP:0100321)	3/3 (100%)	3/54 (5.5%)
Dilation of lateral ventricles (HP:0006956)	1/1 (100%)	1/54 (1.8%)
Aplasia/Hypoplasia of the brainstem (HP:0007362)	1/1 (100%)	1/54 (1.8%)
Cervical spinal cord atrophy (HP:0010873)	1/1 (100%)	1/54 (1.8%)
Perivascular spaces (HP:0012520)	1/1 (100%)	1/54 (1.8%)
Arachnoid cyst (HP:0100702)	1/1 (100%)	1/54 (1.8%)

## Sheet: Table S2.3
Table S2.3 Phenotype Data of 31 Cases with Disease-causing Variants in KCNQ3 Gene in summary
Clinical charactristics	Total number/ positive informative (% of total positive informative)	Total All (including NA)
Intellectual disability (HP:0001249)	29/29 (100%)	28/31 (95.5%)
Developmental delay (HP: 0001263)	27/28 (96.4%)	27/31 (87%)
Abdominal symptom (HP:0011458)	1/2 (50%)	1/31 (3.2%)
Speech disorder (HP: 0002167)	22/22 (100%)	22/31 (70.9%)
Gait disturbance (HP:0001288)	7/8 (87.5%)	7/31 (22.6%)
Microcephaly (≤-2SD); (HP:0000252)	3/5 (60%)	3/31 (9.7%)
Seizure (HP: HP:0001250)	17/28 (60.7%)	17/31 (54.8%)
Hypotonia (HP:0001252)	11/13 (84.6%)	11/31 (35.5%)
Strabismus (HP:0000486)	14/14 (100%)	14/31 (45.1%)
Inflammatory abnormality of the skin (HP:0011123)	2/2 (100%)	2/31 (6.4%)
Hypertonia (HP :0001276)	3/3 (100%)	3/31 (9.7%)
Abnormal foot morphology (HP:0001760)	2/2 (100%)	2/31 (6.4%)
Short stature (≤-2SD); (HP:0004322) (Height in cm)	4/6 (66.6%)	4/31 (12.9%)
Behavioral abnormality (HP:0000708)	18/20 (90%)	18/31 (58%)
Facial dysmorphism (HP:0001999)	5/6 (83.3%)	5/31 (16.1%)
Sensorineural hearing loss (Type); (HP:0000407)	0/2 (0%)	0/31 (0%)
Nystagmus (HP:0000639)	1/2 (50%)	1/31 (3.2%)
Cerebral visual impairment (HP:0100704)	2/2 (100%)	2/31 (6.4%)
Brachycephaly (HP:0000248)	0/2 (0%)	0/31 (0%)
Ataxia (HP: 0001251)	5/7 (71.4%)	5/31 (16.1%)
Involuntary movements (HP:0004305)	0/2 (0%)	0/31 (0%)
Hyperreflexia (HP:0001347)	1/3 (33.3%)	1/31 (3.2%)
Incoordination (HP: 0002311)	1/3 (33.3%)	1/31 (3.2%)
Low body weight (<-3SD) (HP:0004325); Weight in kg)	4/6 (66.6%)	4/31 (12.9%)
EEG abnormality (HP:0002353)	15/20 (75%)	15/31 (48.4%)
Pectus excavatum (HP:0000767)	2/2 (100%)	2/31 (6.4%)
Developmental regression (HP:0002376)	2/2 (100%)	2/31 (6.4%)
Abnormal palate morphology (HP:0000174)	2/2 (100%)	2/31 (6.4%)
Abnormality of the respiratory system (HP:0002086)	1/1 (100%)	1/31 (3.2%)
Visual impairment (HP:0000505)	2/2 (100%)	2/31 (6.4%)
Aplasia/Hypoplasia of the corpus callosum (HP:0007370)	2/17 (11.8%)	2/31 (6.4%)
Aplasia/Hypoplasia of the cerebellum (HP:0007360)	1/15 (6.6%)	1/31 (3.2%)
Periventricular white matter abnormalities (HP:0002518)	3/17 (17.6%)	3/31 (9.7%)

## Sheet: Table S2.4
Table S2.4 Phenotype Data of 16 Cases with Disease-causing Variants in CACNA1C Gene in summary
Clinical charactristics	Total number/ positive informative (% of total positive informative)	Total All (including NA)
Seizure (HP: HP:0001250)	7/13 (53.8%)	7/16 (43.7%)
Cardiac anomaly(HP:0001627)	11/14 (78.5%)	11/16 (68.7%)
Abnormal EKG (HP:0003115)	8/12 (66.6%)	8/16 (50%)
Intellectual disability (Type) (HP:0001249)	8/8 (100%)	8/16 (50%)
Developmental delay (HP: 0001263)	8/9 (88.8%)	8/16 (50%)
Facial dysmorphism (HP:0001999)	9/10 (90%)	9/16 (56.2%)
Hypotonia (HP:0001252)	2/3 (66.6%)	2/16 (12.5%)
Abnormality of the respiratory system (HP:0002086)	6/6 (100%)	6/16 (37.5%)
Abnormal digit morphology (HP:0011297)	7/12 (58.3%)	7/16 (43.7%)
Abnormality of esophagus physiology (HP:0025270)	2/2 (100%)	2/16 (12.5%)
Abdominal symptom (HP:0011458)	2/2 (100%)	2/16 (12.5%)
Abnormality of the anus (HP:0004378)	1/1 (100%)	1/16 (6.2%)
Behavioral abnormality (HP:0000708)	4/5 (80%)	4/16 (25%)
Hernia (HP:0100790)	3/3 (100%)	3/16 (18.7%)
Short stature (≤-2SD); (HP:0004322) (Height in cm)	1/1 (100%)	1/16 (6.2%)
Low body weight (<-3SD) (HP:0004325)	1/1 (100%)	1/16 (6.2%)
Cerebral visual impairment (HP:0100704)	1/1 (100%)	1/16 (6.2%)
Hyperreflexia (HP:0001347)	1/1 (100%)	1/16 (6.2%)
Skeletal myopathy (HP:0003756)	1/2 (50%)	1/16 (6.2%)
Inflammatory abnormality of the skin (HP:0011123)	1/1 (100%)	1/16 (6.2%)
Abnormality of dental structure (HP:0011061)	1/3 (33.3%)	1/16 (6.2%)
Speech disorder (HP: 0002167)	1/1 (100%)	1/16 (6.2%)
Abnormal foot morphology (HP:0001760)	3/3 (100%)	3/16 (18.7%)
Aplasia/Hypoplasia of the optic nerve (HP:0008058)	1/1 (100%)	1/16 (6.2%)
EEG abnormality (HP:0002353)	2/3 (66.6%)	2/16 (12.5%)
Flexion contracture (HP:0001371)	5/5 (100%)	5/16 (31.2%)
Rigidity (HP:0002063)	1/1 (100%)	1/16 (6.2%)
Abnormal hip bone morphology (HP:0003272)	3/4 (75%)	3/16 (18.7%)
Strabismus (HP:0000486)	0/1 (0%)	0/16 (0%)
Otitis media (HP:0000388)	1/1 (100%)	1/16 (6.2%)
Cryptorchidism (HP:0000028)	1/2 (50%)	1/16 (6.2%)
Plagiocephaly (HP:0001357)	1/1 (100%)	1/16 (6.2%)
Abnormality of the curvature of the vertebral column (HP:0010674)	1/1 (100%)	1/16 (6.2%)
Abnormality of refraction (HP:0000539)	1/1 (100%)	1/16 (6.2%)
Microcephaly (≤-2SD); (HP:0000252) (Head circumference in cm)	0/3 (0%)	0/16 (0%)
Perivascular spaces (HP:0012520)	1/1 (100%)	1/16 (6.2%)

## Sheet: Table S2.5
Table S2.5 Phenotype Data of 17 Cases with Disease-causing Variants in CACNA1G Gene in summary
Clinical charactristics	Total number/ positive informative (% of total positive informative)	Total All (including NA)
Seizure (HP: HP:0001250)	7/14 (50%)	7/17 (41.2%)
Hypotonia (HP:0001252)	10/11 (90.9%)	10/17 (58.8%)
Developmental delay (HP: 0001263)	16/16 (100%)	16/17 (94.1%)
Ataxia (HP: 0001251)	8/8 (100%)	8/17 (47%)
Gait disturbance (HP:0001288)	12/14 (85.7%)	12/17 (70.6%)
Facial dysmorphism (HP:0001999)	12/12 (100%)	12/17 (70.6%)
Abdominal symptom (HP:0011458)	1/1 (100%)	1/17 (5.9%)
Intellectual disability (HP:0001249)	16/16 (100%)	16/17 (94.1%)
Speech disorder (HP: 0002167)	6/6 (100%)	6/17 (35.3%)
Microcephaly (≤-2SD); (HP:0000252)	3/9 (33.3%)	3/17 (17.6%)
Hypertonia (HP :0001276)	12/16 (75%)	12/17 (70.6%)
Hyperreflexia (HP:0001347)	5/9 (55.5%)	5/17 (29.4%)
Nystagmus (HP:0000639)	2/9 (22.2%)	2/17 (11.7%)
Behavioral abnormality (HP:0000708)	11/11 (100%)	11/17 (64.7%)
Abnormal digit morphology (HP:0011297)	9/9 (100%)	9/17 (52.9%)
Developmental regression (HP:0002376)	1/1 (100%)	1/17 (5.9%)
EEG abnormality (HP:0002353)	9/12 (75%)	9/17 (52.9%)
Abnormality of the curvature of the vertebral column (HP:0010674)	1/1 (100%)	1/17 (5.9%)
Flexion contracture (HP:0001371)	1/1 (100%)	1/17 (5.9%)
Strabismus (HP:0000486)	7/7 (100%)	7/17 (41.2%)
Supernumerary nipple (HP:0002558)	1/1 (100%)	1/17 (5.9%)
Pyramidal signs (HP:0007256)	0/1 (0%)	0/17 (0%)
Abnormal foot morphology (HP:0001760)	1/1 (100%)	1/17 (5.9%)
Rigidity (HP:0002063)	1/1 (100%)	1/17 (5.9%)
Dystonia (HP:0001332)	1/1 (100%)	1/17 (5.9%)
Spastic paraplegia (HP:0001258)	9/12 (75%)	9/17 (52.9%)
Abnormality of refraction (HP:0000539)	1/1 (100%)	1/17 (5.9%)
Hypothyroidism (HP:0000821)	1/4 (25%)	1/17 (5.9%)
Abnormal EKG (HP:0003115)	1/4 (25%)	1/17 (5.9%)
Cataract (HP:0000518)	3/3 (100%)	3/17 (17.6%)
Cerebellar atrophy (HP:0001272)	6/6 (100%)	6/17 (35.3%)
Global brain atrophy (HP:0002283)	2/2 (100%)	2/17 (11.7%)

## Sheet: Table S2.6
Table S2.6 Phenotype Data of 135 Cases with Disease-causing Variants in SCN8A Gene in summary
Clinical charactristics	Total number/ positive informative (% of total positive informative)	Total All (including NA)
Involuntary movements (HP:0004305)	29/31 (93.5%)	29/135 (21.5%)
Seizure (HP: HP:0001250)	127/132 (96.2%)	127/135 (94%)
Developmental delay (HP: 0001263)	81/84 (96.4%)	81/135 (60%)
Intellectual disability (HP:0001249)	106/107 (99%)	106/135 (78.5%)
Speech disorder (HP: 0002167)	19/19 (100%)	19/135 (14%)
Behavioral abnormality (HP:0000708)	28/35 (80%)	28/135 (20.7%)
Gait disturbance (HP:0001288)	18/18 (100%)	18/135 (13.3%)
Dystonia (HP:0001332)	6/6 (100%)	6/135 (4.4%)
Facial dysmorphism (HP:0001999)	4/8 (50%)	4/135 (2.9%)
Hypertonia (HP :0001276)	8/8 (100%)	8/135 (5.9%)
Hypotonia (HP:0001252)	37/40 (92.5%)	37/135 (27.4%)
Hyperekplexia (HP:0002267)	1/1 (100%)	1/135 (0.7%)
Cardiac anomaly(HP:0001627)	2/2 (100%)	2/135 (1.5%)
Obesity (HP:0001513)	1/1 (100%)	1/135 (0.7%)
Microcephaly (≤-2SD); (HP:0000252)	9/9 (100%)	9/135 (6.6%)
Strabismus (HP:0000486)	2/2 (100%)	2/135 (1.5%)
Abnormality of esophagus physiology (HP:0025270)	6/6 (100%)	6/135 (4.4%)
Nystagmus (HP:0000639)	3/3 (100%)	3/135 (2.2%)
EEG abnormality (HP:0002353)	70/78 (89.7%)	70/135 (51.8%)
Incoordination (HP: 0002311)	3/3 (100%)	3/135 (2.2%)
Abnormality of the respiratory system (HP:0002086)	8/8 (100%)	8/135 (5.9%)
Ataxia (HP: 0001251)	14/14 (100%)	14/135 (10.4%)
Abdominal symptom (HP:0011458)	6/8 (75%)	6/135 (4.4%)
Hyperreflexia (HP:0001347)	4/4 (100%)	4/135 (2.9%)
Hypothyroidism (HP:0000821)	2/2 (100%)	2/135 (1.5%)
Premature adrenarche (HP:0012412)	3/3 (100%)	3/135 (2.2%)
Hernia (HP:0100790)	2/2 (100%)	2/135 (1.5%)
Abnormality of refraction (HP:0000539)	3/3 (100%)	3/135 (2.2%)
Abnormal hip bone morphology (HP:0003272)	2/2 (100%)	2/135 (1.5%)
Hemangioma (HP:0001028)	1/1 (100%)	1/135 (0.7%)
Abnormality of the genital system (HP:0000078)	1/1 (100%)	1/135 (0.7%)
Abnormality of the curvature of the vertebral column (HP:0010674)	2/2 (100%)	2/135 (1.5%)
Macrocephaly (HP:0000256)	2/2 (100%)	2/135 (1.5%)
Hypokinesia (HP:0002375)	1/1 (100%)	1/135 (0.7%)
Brachycephaly (HP:0000248)	1/1 (100%)	1/135 (0.7%)
Short stature (≤-2SD); (HP:0004322) (Height in cm)	3/3 (100%)	3/135 (2.2%)
Developmental regression (HP:0002376)	1/1 (100%)	1/135 (0.7%)
Abnormal digit morphology (HP:0011297)	1/1 (100%)	1/135 (0.7%)
Cerebellar atrophy (HP:0001272)	15/15 (100%)	15/135 (11.1%)
Cerebral atrophy (HP:0002059)	1/1 (100%)	1/135 (0.7%)
Pineal cyst (HP:0012683)	1/1 (100%)	1/135 (0.7%)
Delayed myelination (HP:0012448)	4/4 (100%)	4/135 (2.9%)
Periventricular nodular heterotopia (HP:0032388)	1/1 (100%)	1/135 (0.7%)

## Sheet: Table S2.7
Table S2.7 Phenotype Data of 99 Cases with Disease-causing Variants in GRIN2B Gene in summary
Clinical charactristics	Total number/ positive informative (% of total positive informative)	Total All (including NA)
Developmental delay (HP: 0001263)	32/32 (100%)	32/99 (32.3%)
Intellectual disability (Type) (HP:0001249)	94/94 (100%)	94/99 (94.9%)
Facial dysmorphism (HP:0001999)	5/11 (45.4%)	5/99 (5%)
Seizure (HP: HP:0001250)	35/42 (83.3%)	35/99 (35.3%)
Hypotonia (HP:0001252)	6/6 (100%)	6/99 (6%)
Hypertonia (HP :0001276)	1/2 (50%)	1/99 (1%)
Microcephaly (≤-2SD); (HP:0000252)	12/17 (70.6%)	12/99 (12.1%)
Behavioral abnormality (HP:0000708)	30/30 (100%)	30/99 (30.3%)
Involuntary movements (HP:0004305)	1/1 (100%)	1/99 (1%)
Speech disorder (HP: 0002167)	3/3 (100%)	3/99 (3%)
Gait disturbance (HP:0001288)	2/2 (100%)	2/99 (2%)
Sensorineural hearing loss (Type); (HP:0000407)	0/1 (0%)	0/99 (0%)
Otitis media (HP:0000388)	1/1 (100%)	1/99 (1%)
Cryptorchidism (HP:0000028)	1/1 (100%)	1/99 (1%)
Abdominal symptom (HP:0011458)	3/3 (100%)	3/99 (3%)
Strabismus (HP:0000486)	1/1 (100%)	1/99 (1%)
Nystagmus (HP:0000639)	1/1 (100%)	1/99 (1%)
Cerebral visual impairment (HP:0100704)	1/1 (100%)	1/99 (1%)
Abnormality of refraction (HP:0000539)	1/1 (100%)	1/99 (1%)
Hernia (HP:0100790)	1/1 (100%)	1/99 (1%)
Abnormal hip bone morphology (HP:0003272)	1/1 (100%)	1/99 (1%)
EEG abnormality (HP:0002353)	4/5 (80%)	4/99 (4%)
Low body weight (<-3SD) (HP:0004325); Weight in kg)	1/1 (100%)	1/99 (1%)
Hypothyroidism (HP:0000821)	1/1 (100%)	1/99 (1%)
